# Supplementary material for: Population-level allelic dispersion modeling by maelstRom yields genome-wide maps of allele-specific dysregulation during early carcinogenesis
Source: Gigascience. 2025 Nov 4;14:giaf125. doi: 10.1093/gigascience/giaf125 (PMC12585351; doi:10.1093/gigascience/giaf125)
Supplement: giaf125_Supplemental_Files [file giaf125_supplemental_files.zip]

Archive with 2 entries (2 files):
- maelstRom_SupplementaryData1.csv
- maelstRom_SupplementaryFiguresAndTables.docx
