# Supplementary material for: Population-level allelic dispersion modeling by maelstRom yields genome-wide maps of allele-specific dysregulation during early carcinogenesis
Source: Gigascience. 2025 Nov 4;14:giaf125. doi: 10.1093/gigascience/giaf125 (PMC12585351; doi:10.1093/gigascience/giaf125)
Supplement: giaf125_Supplemental_Files [file giaf125_supplemental_files.zip › maelstRom_SupplementaryData1.csv]

gene	Nr_SNPs	Chrom	Mid_Pos	Mean_NumHetC	Mean_NumHetT	Mean_CovC_Med	Mean_CovT_Med	Mean_RhoC	Mean_RhoT	CorLancasterPVAL	CorLancasterPVAL_FDR	AvgLoss	AvgGain	MethPVAL	DE_PVAL	DE_PVAL_FDR	logFC
GALNT2	18	1	230279241.833333	25.239603265371	82.3862175725734	92.6934811818942	126.476347279504	0.0170665680247202	0.0278233873870234	0.0792021930859756	0.170167785536375	0.0859375	0.0703125	1	6.18723400305723e-08	1.32233298895307e-07	0.588296665643609
TBX19	1	1	168313253	30.2869019445277	95.6696404725834	5	10	9.99691427509806e-06	0.0230167190251171	0.434675597660311	0.587232585184979	0.06640625	0.08984375	NA	5.55977517950614e-33	7.38153035262685e-32	1.32090239042997
PPP2R5A	5	1	212357308	29.6583285688225	92.0387046091387	182.050170689046	109.738116630593	0.00820595775082873	0.0123889680449185	6.66583561907078e-09	9.20190039345782e-08	0.078125	0.078125	1	1.84627427923794e-11	5.08118012451268e-11	-0.496184299061314
KIF1B	10	1	10343044.5	22.0749127492225	80.9636530408257	40.2768878607784	25.8847280976175	0.0192509690719699	0.0275432961915136	0.00695145160608142	0.0233046305717062	0.16796875	0.00390625	0.193125474022523	2.98756908003487e-11	8.11566798546292e-11	-0.402743712272846
BCAR3	7	1	93756966.4285714	20.4671906133465	67.5586269264074	7.09221867818262	6.13168974229505	0.0327432062793595	0.146776882947541	0.00722818461527301	0.0240853081290711	0.125	0.01953125	0.00312847879542714	2.83170777665315e-37	5.34484842843282e-36	-0.909469540808048
MEX3A	3	1	156074795.666667	30.8022713061616	107.495717268971	4.68742665222964	5.39067499859824	0.0626417744755292	0.0526034050178293	0.632721886311019	0.753564155467442	0.06640625	0.08984375	0.0279038971566301	0.0224706265198061	0.0295734858032312	0.266563743252044
HEATR1	15	1	236572461.466667	29.0983131983371	92.4274906938052	34.7640880344346	36.9156804099822	0.00804342145464137	0.0257905084858916	0.00222964498454479	0.0087554882211692	0.0859375	0.07421875	0.694390145441562	0.130714513000527	0.155104980928228	0.101324798733879
ENO1	3	1	8870186.66666667	33.0685041028928	81.2507867123538	5.27382984784326	27.5020025500224	0.110569125163664	0.0409815231230444	0.32022959915876	0.476429714744945	0.16796875	0.00390625	1	2.51638457020131e-11	6.87694383627651e-11	0.641996583497163
AMIGO1	6	1	109505722.333333	23.5348751027914	78.5489865440726	43.7699693244473	36.5879697193728	0.00747817754297267	0.0725697637155523	1.71350991425677e-05	0.00011963864886883	0.12890625	0.01953125	1	0.682374660004477	0.712986176913655	-0.0492952475995272
TMEM63A	10	1	225858830.9	20.8254368721111	76.2421459693528	44.4267086431689	43.8961423273996	0.0243137922491757	0.0463153656152701	0.00178360236899247	0.00723200168347096	0.0859375	0.07421875	0.000160953592883328	0.197890248256504	0.228218641701111	0.106319112080326
SELENOF	5	1	86883447.8	24.7108940888592	79.1506509357214	276.981566994522	240.887973975275	0.0140443758362016	0.0223661229526294	3.3302585358671e-05	0.000218620613340972	NA	NA	NA	0.00524831158504991	0.00739727799635224	-0.148726686904989
HIPK1	4	1	113971477.5	32.9732847918163	114.120416425865	112.606424605722	87.9867442089942	0.00279707871997143	0.0143728651321959	0.00351397261359753	0.0130320157198786	0.125	0.01953125	0.492063492063492	2.2427043565471e-09	5.33921102331215e-09	-0.360546596746697
TAL1	5	1	47217987	28.8099879716675	76.2488527803648	6.6256270932975	13.2548901401768	0.0608803294437101	0.0134857941716592	0.482126130123618	0.63005534196291	0.140625	0.01953125	0.0495885951536688	1.03559043324231e-16	4.11944561168569e-16	1.19285567060876
MPZL1	9	1	167789687.111111	20.0779625484139	72.919890869725	185.556379166996	244.34822711201	0.00814041948827817	0.0185403292765784	3.99832653917904e-06	3.19205461115292e-05	0.06640625	0.08984375	0.00449818432030586	1.2121816932579e-07	2.53470414995305e-07	0.397210808620107
SCCPDH	2	1	246767847.5	26.91410510163	103.173485006	66.3842625781232	42.9208452128166	0.0134347941748987	0.0287718868694909	0.270493556246981	0.423443709941327	0.0859375	0.07421875	1	3.01825613521437e-42	8.41915042642925e-41	-1.29481658386382
PADI2	15	1	17072409.1333333	26.8189146561698	101.323761663191	73.0212227242678	10.7997275266061	0.0104592109661391	0.0891407620391346	9.29267124427689e-12	2.06359892671063e-10	0.16796875	0.00390625	7.59615966413071e-05	4.98347795133414e-44	1.66975999404909e-42	-2.59845908922288
OBSCN	34	1	228309350.794118	29.1274104717607	94.628318319344	6.67931824759752	8.73548918587981	0.0392440694213848	0.0385797255751034	0.982650543221963	0.997347778470557	0.08203125	0.0703125	NA	2.76504164456085e-12	8.07272405894602e-12	0.873972714246541
MR1	15	1	181057787.4	30.4836036901	106.921291810394	34.5128364954512	34.5520177370304	0.0142150966536793	0.0398532217475119	0.00132258304831368	0.0055702512693797	0.06640625	0.0859375	0.241330502476999	0.150541579824856	0.176946901039595	0.113058053428753
TYW3	2	1	74765725.5	31.3583244800565	106.087733015899	42.0033255938733	28.7951761986649	0.00670427750346318	0.0252752951537115	0.181094698144735	0.316882929000471	0.12890625	0.01953125	0.490322199277818	2.6093198039849e-14	8.75571756448266e-14	-0.411302102237183
IVNS1ABP	4	1	185300343.5	31.7171969256652	125.776353968103	319.943494316171	333.794432988334	0.00348117021720228	0.0179125156100356	9.20726442213498e-11	1.7242565419375e-09	0.06640625	0.08984375	0.684726968205686	0.605243919053048	0.639163314367379	0.0422863272034225
CTH	1	1	70439117	29.8903512275926	90.1842289314982	58	14.5	0.010158940434112	0.0208723474303764	0.523912107232651	0.665300078139528	0.12890625	0.02734375	1	3.24333290932479e-45	1.18486274832591e-43	-1.74308266082991
NAV1	6	1	201822252.166667	33.3791263292844	112.258320615501	15.7553820661001	23.3806273197111	0.0179875974610293	0.0161110173489773	0.332859842703168	0.489661921813612	0.06640625	0.078125	5.40958444379267e-24	2.29291959035421e-09	5.45417230849851e-09	0.625698442179389
NSUN4	22	1	46357433.7272727	24.517257413237	93.081996846232	34.9727501144678	27.8411553201912	0.0179179752683726	0.0269182751589815	0.0166519852614647	0.0486784438463776	0.14453125	0.01953125	0.241330502476999	5.17316241960204e-06	9.5775812329562e-06	-0.208086422620725
AGRN	11	1	1049981.90909091	20.4660249231796	79.9005936886373	431.592373588808	533.990370857906	0.00805433849723229	0.0299391466630578	2.55548424001832e-06	2.11277851712398e-05	0.16796875	0.0078125	0.770356519173448	0.000648296084456145	0.000997954758252799	0.325697465262546
PCNX2	6	1	233050998.666667	23.8057762349958	84.8860328672994	9.75223384548981	11.8744543820589	0.0322876957442384	0.0399316886340918	0.730099821734643	0.825408085167193	NA	NA	NA	0.0113926836081071	0.0154869933815644	0.222024318792739
ZMYND12	1	1	42433172	31.0060736869679	112.272325213247	57.5	20	0.0069738751004396	0.0524908710255185	0.00119083355655014	0.00508526615756826	0.14453125	0.01953125	0.00158766705654978	1.84271879849145e-28	1.66020607739981e-27	-1.24737442071274
CACYBP	3	1	175010890.333333	17.3988072818925	52.1474959328436	48.4832126786644	43.8945408121438	0.0143912982545389	0.0412985788352204	0.00217867765898008	0.00858885360405364	0.06640625	0.08984375	0.617892536636559	0.0100366667110314	0.0137127820608554	-0.131142940908443
SYDE2	7	1	85169613.8571429	21.6555871577356	74.1060647749869	9.46584102438731	5.81079417788139	0.019860705424131	0.0332488204892194	0.637790182849553	0.756690660901656	0.125	0.01953125	1	4.07194927813422e-16	1.55373401532581e-15	-0.788126101448701
GIPC2	15	1	78109487.3333333	25.7991496193014	103.041977000219	39.4724932046924	38.3479604890062	0.0182910514309701	0.0214091913235737	0.109265580023157	0.217612356323119	0.12890625	0.01953125	NA	0.0532364402485273	0.0669668650243887	-0.310607133645113
PSRC1	3	1	109280432.333333	14.8974725404788	41.7231069328196	8.46831913740703	12.1652750123946	0.0119034380149343	0.0108445255808498	0.755722093385831	0.8427222272902	0.12890625	0.01953125	7.66807303495113e-05	8.25964343257124e-11	2.18093872403519e-10	0.575422605763365
LGALS8	26	1	236546270.846154	32.7611766423854	102.878114450767	64.855707055841	69.0598717646827	0.0141451428502473	0.0380734805354962	7.22616957819208e-06	5.47757558146255e-05	0.0859375	0.07421875	1.56540383782637e-14	0.000230872634994781	0.000369977726236861	0.170891827688031
MRTO4	9	1	19258599.3333333	21.3502978863162	90.1962555060234	43.5233508361377	56.3450749676123	0.0802209049479459	0.092792897051718	0.0943322289193935	0.195209695582894	0.16796875	0.00390625	0.492063492063492	1.11120595211276e-17	4.71149659591052e-17	0.529077757629061
FMO4	2	1	171342040	31.4015939640829	122.356602684777	59.6979330147412	21.3578508224545	0.0192258320475845	0.0579530138249586	0.0443712661079581	0.10762259504378	0.06640625	0.08984375	1	5.29177677047878e-35	8.26612026560996e-34	-1.34626840065432
CDK18	6	1	205527593.5	32.9340016206266	114.24857115989	106.646922200981	556.502677101883	0.00593310411147372	0.0311393181766944	2.68447719217971e-06	2.20733832568678e-05	0.06640625	0.078125	1	3.0612249462571e-50	1.78702951115266e-48	2.36289437302064
MFN2	3	1	12001502	33.2691253894444	110.180379981022	190.238895691617	118.439998733408	0.00219280058024969	0.013435206821942	2.37810507258077e-08	2.98908753087441e-07	0.16796875	0.00390625	1	1.87460538459275e-38	3.88826116859211e-37	-0.684274143033683
KLHL12	3	1	202901490.333333	30.4385452004762	92.3611152685477	99.3459690420221	74.932090052797	0.00425900509853757	0.0184118306599481	0.00280637213868532	0.010703558276975	0.06640625	0.078125	1	1.08486858578567e-07	2.27394720229923e-07	-0.247365290102534
CHTOP	8	1	153641454.125	33.8183329921933	127.007644807023	8.02450168398431	10.540927449054	0.0401585850692847	0.024645016861992	0.849269522563377	0.910431069592342	0.06640625	0.08984375	NA	0.0345536749071156	0.0444581195549971	-0.0830847819192456
SMG5	3	1	156254440.666667	32.6595094389244	120.536844218556	175.629163172423	161.776860100622	0.00368316837289883	0.0188082398322387	9.79090684538432e-06	7.19369609400226e-05	0.06640625	0.08984375	0.0221969411540701	0.476966162326997	0.514687164207074	-0.0368228256906196
RPRD2	11	1	150463576.909091	29.6357121691553	87.2673573258027	52.3495792447244	44.4293140160112	0.00455652438923436	0.0255812572288951	2.42218129982103e-05	0.000164275844584718	0.06640625	0.08984375	0.117966667344987	0.00688390683900812	0.00956215441576928	-0.152238364176557
CREG1	1	1	167541798	18.9999229182902	88.0000368812437	482	521.5	0.00844444059999043	0.0147346265207988	0.266809713667559	0.419250743515188	0.06640625	0.08984375	1	2.0160977129661e-05	3.5409904775653e-05	0.315967686345101
PINK1	2	1	20642122	29.6934151091658	93.7567522318786	355.8623894254	248.257080438794	0.00185440578957495	0.0199586914602179	0.000275034866214713	0.00139293339581028	0.16796875	0.0078125	1	9.41444907121793e-13	2.83711111579412e-12	-0.493191641315548
MAN1A2	17	1	117507321.588235	25.7672904349401	74.9825567805057	62.851663890951	48.9799802063553	0.00366836866942306	0.0209779954618613	7.59699616152933e-05	0.000454053026398381	0.12109375	0.0234375	0.826137809189698	2.21655385184772e-08	4.89231580046296e-08	-0.362686846491204
DENND4B	1	1	153936593	31.0181879552198	108.451301585847	23	30.5	0.0149431253910068	0.031357605311747	0.412382268666482	0.5674601758057	0.06640625	0.08984375	0.492063492063492	3.87306297193071e-20	1.95639777685617e-19	0.595080397142586
GJA5	5	1	147760545	27.6690512088784	93.1161352679856	89.9753154561345	66.1529680351795	0.00675407950443761	0.00656149269252558	0.349824684976618	0.506823827658523	0.08984375	0.07421875	NA	0.407375814787306	0.446096606310795	-0.115269046278949
TRIT1	3	1	39855292.6666667	31.0708779832457	91.0685774921783	37.1102819965697	43.3467185406954	0.0366581929600706	0.0546348000687167	0.274934722260306	0.428121246639452	0.14453125	0.02734375	1	9.89274575584914e-05	0.000164106262904631	0.196999317423606
RSRP1	1	1	25243590	27.0000012131472	79.86973771391	92	144	0.00303998886999791	0.0120686285148403	0.162506183838306	0.292361065621522	NA	NA	NA	3.79910398895837e-10	9.55683089181553e-10	0.879657645811979
PNRC2	3	1	23962155.6666667	27.3013536203936	121.106992754517	347.790924027286	213.406865335494	0.00323806540274688	0.0299282538908266	2.77428528403195e-08	3.43346228953093e-07	0.16015625	0.0078125	1	2.39412809278148e-32	2.98278334991752e-31	-0.595176293662813
UBR4	6	1	19110263.6666667	36.1115129187674	124.919619160343	163.430125080329	107.130947287797	0.00428636163067464	0.0813470151710716	6.88367561158833e-17	3.36631245799091e-15	0.16796875	0.00390625	0.492063492063492	1.89274733071767e-06	3.63434444224781e-06	-0.307067104583232
UBAP2L	3	1	154270747	23.4303273746078	92.8543144219857	79.4879729340874	90.9967332758847	0.00178901589047182	0.0265578122570772	0.00811670003264336	0.0266055955751151	0.06640625	0.08984375	0.00149800124732179	0.451852885559521	0.490109413804457	0.0278121150825912
YOD1	4	1	207046166	34.5231311669453	133.540251397711	15.098817748905	12.0183684786682	0.019188193163095	0.0273355319521474	0.104048213373325	0.210272439239819	0.06640625	0.078125	NA	0.0429790860849953	0.054708120705021	-0.148026711111723
CAMTA1	7	1	7386687.28571429	21.9057001047609	68.8614221278954	42.1165461492819	32.3937515115909	0.0137970992134757	0.043853446137158	0.0451934946859287	0.10920028451917	0.16796875	0.00390625	0.0574709405014039	2.98945596180207e-08	6.53708993384986e-08	-0.280088847731488
MUL1	7	1	20500257.8571429	26.5999487608521	79.8249332411762	174.381526920206	128.336673535906	0.0350914183825256	0.0376882405033882	2.71703057609992e-09	3.95886759091808e-08	0.16796875	0.0078125	0.0574709405014039	2.56497419010703e-13	8.06450102802946e-13	-0.426653953700791
CMPK1	4	1	47367052.25	28.8873544358953	94.8830801920278	217.722694692967	218.842413896127	0.0037991574312821	0.0143405019561603	2.95615644527718e-05	0.000196518512396825	0.140625	0.01953125	1	0.992406146449064	0.993283217722992	0.000520283751620381
F11R	12	1	160999176	36.5526885236803	109.560011728053	275.518345709821	166.637739639661	0.00209454341134195	0.0215912348017777	6.298945198485e-12	1.43827899910208e-10	0.06640625	0.08984375	3.83644520095612e-06	2.3428058303635e-17	9.71166765331868e-17	-0.577407506939368
IRF6	9	1	209789785.666667	24.3696358447339	89.0431366236706	100.51711725221	25.5002455988264	0.00159316735575069	0.0531190645456156	1.60743902800536e-15	6.36598558009072e-14	0.06640625	0.08203125	0.241330502476999	9.43137122733195e-18	4.02298603199753e-17	-1.40493888006734
STX6	3	1	180978342	32.3040704938663	107.118922112293	52.0698449876914	52.7016208768507	0.00348820311991095	0.0179144851531988	0.126740167148295	0.243501587241014	0.06640625	0.0859375	1	4.29288378885913e-06	8.00014956538253e-06	0.206116794632978
SH3GLB1	4	1	86734842.75	24.709522473101	84.8626422223839	112.027051923083	130.124280157533	0.0044807600629957	0.0182443980930634	0.00157743681186535	0.00649415789043	0.125	0.01953125	0.290818338272098	2.91303947195563e-07	5.91964328367083e-07	0.26689265524514
MMACHC	11	1	45510826.0909091	30.7800912431613	108.1811322956	21.1830237566095	10.7254273979063	0.0426324872604282	0.0528103017330685	0.143951444785127	0.267159022206112	0.14453125	0.01953125	0.241330502476999	1.73888313454132e-26	1.38487000693955e-25	-0.777627649455663
LPGAT1	10	1	211746859.8	24.8428159369115	92.907425036777	35.6565848184832	53.2860651768665	0.00871126671003895	0.0253999655254465	0.0945904212437698	0.195643441473201	0.078125	0.078125	0.617892536636559	3.73123208514116e-21	2.00361324628846e-20	0.729059134007783
BOLA1	1	1	149900352	12.9982601853453	32.9074648601907	87.5	77.5	0.00569621313863514	0.00358635747785877	0.825801160789084	0.894726319366717	0.08984375	0.07421875	1	0.94572306614897	0.952620628314248	0.00477132428039371
LINC01128	5	1	855254.2	16.9645239502426	53.239537149177	14.1746656699912	12.2099803962353	0.0593549502737634	0.0267605110958548	0.741837508134507	0.833146981959446	NA	NA	NA	0.292579839888835	0.328358605365282	0.0586130887221062
SOAT1	18	1	179350732.833333	25.436644445739	86.757669861802	39.3026622002291	37.1976628767214	0.0343404046951047	0.0323693692767848	0.000296672392383762	0.00148940391837218	0.06640625	0.0859375	0.36478716560522	0.00123554064519411	0.0018530655286483	0.2361998721982
ELOA	3	1	23756534.3333333	24.355854755554	79.8310964108872	87.4256335321724	74.3589621434182	0.00542690702381109	0.0258188934829421	0.00481095958899629	0.0170831436689999	NA	NA	NA	4.45109588832682e-13	1.37578223076696e-12	-0.249934117365597
CDC42BPA	24	1	227049643.541667	26.9462396231463	103.770352871932	89.8642836852282	71.4103203130402	0.00478828088517611	0.0387763470851886	1.33805971928712e-11	2.90691067432898e-10	0.08203125	0.07421875	0.0095385534319908	1.66604066450734e-06	3.21101268304044e-06	-0.340425439654841
MTX1P1	5	1	155232242.4	26.7308360016529	116.516820623981	27.4547867956403	42.8481067452671	0.0788362401119262	0.0262282384382896	0.0927120150084731	0.192682111026729	NA	NA	NA	3.5213174922996e-11	9.52218734486460e-11	0.70261571006437
CGN	1	1	151538349	16.9999996805984	65.6536380729938	129.5	21.5	0.00420328308641642	0.101802827947568	0.000698632337938545	0.00316177594977882	0.06640625	0.08984375	1	2.03169589594677e-38	4.19106667060058e-37	-2.14262386239353
MORN1	14	1	2358933.92857143	28.1365604449701	94.6859006480691	5.22720554834888	5.54379989315146	0.0634489332364714	0.0562315374492051	0.485423310799258	0.63183493223537	0.16796875	0.0078125	0.492063492063492	0.00979713700740387	0.0134016882001267	0.198273640478085
ZNF678	11	1	227664872.090909	24.950711040791	80.3636600909647	7.39352671393385	6.55323672945729	0.027258342130371	0.0504654424753164	0.076983425690045	0.166436871113308	0.08203125	0.0703125	1	6.56821406695316e-07	1.30303414711668e-06	-0.340511119811821
BTBD19	5	1	44814539.2	32.7506705720241	126.222571338175	4.56314289920025	11.1411605720952	0.0406309547632826	0.018937663715885	0.414525369447169	0.569371382482642	0.140625	0.01953125	3.715889592529e-10	1.65885772152036e-33	2.31646901309717e-32	1.83802861334217
METTL13	12	1	171789273	25.1610671999549	89.4601740372185	59.0986827304329	45.1890776699078	0.00422332195370798	0.025358701652985	8.55964498906e-06	6.36258165063728e-05	0.06640625	0.08984375	1	9.35685946413658e-09	2.12315033923756e-08	-0.255326867164826
RHOU	9	1	228743714.555556	20.7365132311319	81.6505438941244	42.7781991758755	59.2702187732993	0.011072055294332	0.0361754262555901	0.0107967195817275	0.0339088860706412	0.08203125	0.0703125	1	1.0046114865165e-07	2.11158594743863e-07	0.493766629964119
SLC22A15	2	1	116068345	20.9106501247405	68.48030949952	17.8387198115543	5	0.00995074632216898	0.187436325244993	0.00292068713198238	0.0110870458413624	0.125	0.0234375	0.116299802511557	6.61779675081733e-22	3.75860321980974e-21	-1.42390597399793
ZNF697	17	1	119621749.470588	35.9463805335486	112.676201590185	38.6982827383091	23.2085063070198	0.00731603524188936	0.0182449268611615	0.0117586368912841	0.0364937997943704	0.1171875	0.03125	1	1.80765096836837e-11	4.97851342820326e-11	-0.622785593539034
ANGEL2	2	1	212994634	28.2501979674187	95.1634015862188	32.4574766767413	33.9074066216606	4.94194169878651e-06	0.025263310504744	0.00181857977884705	0.00734915528561175	0.08203125	0.078125	1	0.000675854330396145	0.00103854142357345	0.14726715312789
LEPROT	6	1	65433544.6666667	31.2599586333367	118.189358275476	565.600468538741	392.793749102689	0.00320465796778134	0.0354264839691173	2.19075105097385e-17	1.13571167144692e-15	0.12890625	0.01953125	0.000714732621271178	2.70184071901513e-15	9.71993206570723e-15	-0.466375240558443
UHMK1	7	1	162525879.714286	32.9996066833599	137.032036909363	146.643376141395	96.7768858788425	0.0045680063759667	0.0201662260332891	7.56559266211221e-08	8.63750413664021e-07	0.06640625	0.08984375	7.59615966413071e-05	2.71689870388908e-19	1.29444164162995e-18	-0.610147582175364
NPL	1	1	182829789	14.6178418915503	48.9369994580658	59.5	60	0.0014471738658706	0.0295399901522065	0.145339193007324	0.268967689954875	0.06640625	0.08984375	NA	0.921747421006737	0.931868375549125	-0.0179388736344055
NSL1	4	1	212751527	23.1111164876893	82.007094547375	70.2088107076789	74.793352392951	3.57653047354884e-06	0.0373426402291784	3.81250255241865e-07	3.75344138652793e-06	0.078125	0.078125	1	0.00110913533169056	0.00167078446812924	0.170292387287627
SCAMP3	2	1	155261311.5	28.0017341482207	112.152914395154	159.990418570398	141.027007779073	0.00347449100433354	0.0239054199827865	2.80679405828593e-06	2.29852646983294e-05	0.06640625	0.08984375	0.757855791965201	0.271631163559213	0.306427226547274	-0.0615435080005127
PER3	6	1	7828710.16666667	21.767011976351	68.0903254812791	36.5834792814714	39.3925287957553	0.00810148141649421	0.0406067665218703	0.00288963322052318	0.0109933479277794	0.16796875	0.00390625	1.58792402122042e-28	0.155677896446458	0.182397287115263	0.147802429636053
EDEM3	7	1	184697212.285714	28.8665386348858	114.081746525227	48.2344517135905	45.3553740715741	0.0140321991716935	0.0179759930774175	0.642180117667578	0.760059017943933	0.06640625	0.08984375	1	0.790966878878912	0.812932199228939	0.0163829128228293
PSEN2	6	1	226880944	31.2728388139933	110.671858930379	46.5096982264455	35.2490208853994	0.00540302103308745	0.0435582259634376	2.06938936687982e-05	0.000142104344300974	0.08203125	0.07421875	0.241330502476999	0.00130659363417959	0.00195678033682675	-0.194915225464529
PRDM2	13	1	13813281.3846154	25.0308122343365	91.073344802874	20.8565976509389	17.9420037666712	0.0343976059679443	0.0632957937341915	0.000293879836495516	0.00147845670346911	0.16796875	0.00390625	8.93236983630482e-08	4.7901416079816e-17	1.94299261140371e-16	-0.462066818321504
TOR3A	3	1	179087930	21.5556215071786	81.1261072018237	75.5386050106348	73.0981605405005	0.0199943269862576	0.0270256461353436	0.353213939631636	0.510587742557508	0.06640625	0.0859375	0.0018227271184692	0.989388156281476	0.990612754830494	-0.000863027897447392
TMEM183A	6	1	203021805.166667	19.6429749907122	75.3658025634199	47.1900919254291	36.7359025321663	0.00681515656171161	0.0364193066794856	0.00245757057726945	0.00951747194704641	0.06640625	0.078125	1	8.79177803408807e-06	1.59409039763124e-05	-0.186527864832967
OTUD3	4	1	19911607	27.1615461566569	89.1099138130873	15.6448210306017	22.7053628979757	0.0291214041157052	0.0286064261808003	0.930681054587288	0.964867851143545	0.16796875	0.00390625	1	3.71371090602282e-10	9.34824983567647e-10	0.668902759766974
RPS8	1	1	44779020	47.9802089607254	110.773816262614	7	9	0.058941753693588	0.0397754241197215	0.741234255179519	0.832794025515153	0.140625	0.01953125	0.622791350269424	1.5673190183447e-21	8.64162019608263e-21	0.96616605608487
TAF13	4	1	109063207.25	21.3435391669564	68.8673382038008	102.628858853154	69.6214281181825	0.00394744834578914	0.0101444987558167	0.0481884287185182	0.115169772554607	0.12890625	0.01953125	1.51357047121261e-05	5.82758433082911e-13	1.78436763598997e-12	-0.422816020133329
NES	8	1	156670404.375	27.6602132053599	116.847682442908	182.119654323751	121.247306734759	0.0231507117589135	0.0312843409536542	0.111642021343875	0.221250857393383	0.06640625	0.08984375	0.241330502476999	7.47452164234029e-05	0.000125275947313162	-0.473175553713267
TRAF5	1	1	211373159	21.8779808687123	61.6760869603125	16	23	0.0347048376140572	0.0192200589225697	0.526083486107037	0.667075627617772	0.078125	0.078125	1	6.98565175287756e-14	2.28847284065196e-13	0.729164334189605
F5	11	1	169538195.363636	32.9897432908728	70.6820254438012	12.1068900762717	4.4325197345478	0.0434270269920727	0.104396235547096	0.0881012272607894	0.185557929221112	0.06640625	0.08984375	3.6467094955546e-10	0.0571671937437141	0.0715858686763626	0.695685272034851
TSEN15	2	1	184053103	30.0415202344559	104.37167364715	56.2367474008977	38.2747289979259	0.00206769386191571	0.0303776448527435	0.000172816296929696	0.000931480611608121	0.06640625	0.0859375	1	0.000177493423616926	0.000287610963293989	-0.222573414593518
PPIE	9	1	39755842.8888889	30.7227456493528	108.041377101536	37.7170445159527	38.2047781746001	0.0165825552112913	0.0457668379017454	5.37375478449667e-06	4.17424977761642e-05	0.14453125	0.02734375	4.10956863116011e-05	0.00171386248193703	0.00253156288090999	0.152308009031384
ATP1A2	9	1	160141580	23.1722620481288	67.9082421168656	11.7236486571908	8.16637581759802	0.0139998908844617	0.012282039907689	0.851652180151619	0.912139269733233	0.06640625	0.08984375	NA	0.0604355275134739	0.0754112328217378	-0.353873150437013
AHCTF1	3	1	246847087	19.5873811212194	67.378299654107	73.6470560128464	74.8570777953248	0.00540581377383649	0.0200887000784938	0.13723482433687	0.257800088814205	0.0859375	0.07421875	1	0.236224777571169	0.269112323306859	-0.0685556744823153
PRKAB2	6	1	147156758.833333	31.0069796609233	103.516121462944	31.1605707325939	25.1774881456134	0.00200700757639161	0.0315959511582687	0.000252561508589959	0.00129321342189831	0.08984375	0.07421875	0.389614144971395	0.00143038007122483	0.00213061348239132	-0.208206229536209
RAP1A	7	1	111702604.571429	27.8488463910992	91.5862047770134	69.0075560409802	61.2114110643123	0.0091387866962809	0.019646235984846	0.000565402836212969	0.00263179223838784	0.12890625	0.01953125	0.492063492063492	0.0902964226973773	0.109898655244256	-0.0798804066941318
ATF3	11	1	212615781.181818	24.3963496658836	80.2136910260693	88.3659936060804	41.1228804451193	0.0218372242763577	0.0554641109921199	4.28198896826511e-12	1.02016064591074e-10	0.078125	0.078125	0.241330502476999	3.84379751004538e-07	7.74573074755586e-07	-1.02716772800653
GPX7	2	1	52607821	28.5811003080313	84.9826224758734	31.1880206332545	41.3178920546208	0.0319602326035006	0.0458158613308764	0.497145731076299	0.642111129776584	0.13671875	0.02734375	3.62976489431568e-06	4.48581530162941e-08	9.69316128428794e-08	0.500430115975544
EFCAB2	7	1	245097462.714286	32.9395828143536	103.041769745481	20.1182868686227	16.0274516443332	0.125660775396503	0.103183432071009	0.666814425564115	0.777285661198414	0.0859375	0.07421875	0.000290245879399815	0.960886604394192	0.96609026942154	0.00384256172081769
C1orf226	10	1	162385583.6	27.9687668429723	92.3699677901328	49.0089982046622	5.53760036531601	0.00390556543189107	0.0817544413253283	8.84182108944483e-08	9.8908366264296e-07	0.06640625	0.08984375	NA	9.0324929530026e-57	9.65028138610891e-55	-2.71436084454563
FLVCR1-DT	2	1	212857912	35.6614752188225	104.187851893661	11.6632046528322	9.58854323475587	0.0195262533389713	0.0800352866076956	0.236957846873862	0.38522393437273	NA	NA	NA	0.206715185725559	0.2377907037422	-0.198381502517438
LAMC2	8	1	183221588.25	19.344384560535	69.6315201977193	53.1081515555455	9.50932387389641	0.0268534209659161	0.184372006749726	8.71482866631347e-15	3.15168908564073e-13	0.06640625	0.08984375	2.19822315495235e-14	2.7279260644084e-08	5.98600323182041e-08	-1.34269826244072
RAVER2	2	1	64831928.5	28.6023788865823	103.058383060061	39.6315409364261	48.5608558268425	5.44835026608401e-06	0.0174069851300159	0.0189211723919363	0.0541200192569734	0.12890625	0.01953125	1	0.00385849630989054	0.00551734359590946	0.193979127954325
GPATCH2	8	1	217477430.25	35.6442929456482	118.363891887263	8.67163624985692	9.03131655546118	0.0380324873801792	0.0536910751733099	0.721677871316611	0.819742994887468	0.08984375	0.07421875	4.03070558560844e-10	0.727931517534167	0.755620938228638	-0.0183602061913973
HSPB7	8	1	16015982.125	37.4986793031105	106.339429614629	52.3586416615254	4.63819006879355	0.0123142911737005	0.0919894072602333	8.40876691515347e-08	9.51025239402049e-07	0.16796875	0.00390625	NA	6.68736701325215e-37	1.23749070956014e-35	-3.30288962654367
NID1	9	1	235997032.333333	19.9279523946922	85.2943777797072	93.3028142556697	250.554399171897	0.0321742478132427	0.00449236635169236	6.69732328166383e-09	9.22428368520153e-08	0.0859375	0.0703125	0.0279038971566301	7.830582543815e-25	5.53566462601154e-24	1.37398687803056
RNASEL	7	1	182578824.285714	30.6780698129569	105.421049248358	27.3730716698691	25.4104785050163	0.0209061395962184	0.0272606624486916	0.295448637700696	0.45145149839174	0.06640625	0.08984375	NA	0.173871030262591	0.202144483905538	-0.0651352048937189
URB2	5	1	229654024	34.6166448699565	133.638321824478	13.0414637658086	13.5886855870352	0.0258261760366266	0.0253124677869965	0.996995534946798	1	0.0859375	0.0703125	0.427641698166982	0.685566879084916	0.715646133803731	-0.0334758034601148
EFCAB14	7	1	46694932.1428571	36.1643622039363	105.918846220245	219.893225958692	141.681507784585	0.004459957660493	0.0355129885491007	2.71826634878543e-07	2.7754809152138e-06	0.14453125	0.01953125	NA	7.85684691247507e-25	5.55076676754711e-24	-0.567233335383539
ADGRL4	4	1	78899789.25	26.8190226646545	89.4988897777033	72.9526989024792	157.594498232315	0.0145711512799261	0.00377929978447686	0.0774757174410899	0.167300295137966	NA	NA	NA	8.17935729907275e-18	3.50345012904686e-17	1.11918185027371
GBP1	5	1	89054112	28.611724862653	99.3668341362809	39.1134302038585	98.7877291702216	0.0185568367942808	0.0151815713446036	0.189048573439914	0.32696416359976	0.125	0.01953125	NA	1.28630220574993e-22	7.71576932209638e-22	1.61716050734078
PIGM	12	1	160026859.25	26.461615993163	80.5876804767051	18.0722532805576	17.1811752270019	0.0117486201775402	0.0339849738519758	0.020566088021155	0.057933250281607	0.06640625	0.08984375	0.241330502476999	0.000147856369079973	0.000241557036905755	-0.200805095500776
PIGK	3	1	77090740	25.2738567677936	102.274986344264	114.690154323408	74.2458788477444	0.00787235298058267	0.0250934191558784	0.00067071819208438	0.00305951852046345	0.12890625	0.01953125	1	5.36208802116712e-31	5.9769337440667e-30	-0.663697242405054
SNX27	4	1	151696846.25	32.7524510624042	118.225699627689	94.5233827944924	68.9451689303528	0.00422712918499755	0.0159856670768685	0.0218083872333898	0.0608087510138771	0.06640625	0.08984375	0.492063492063492	5.93273460981493e-06	1.09409248422332e-05	-0.251156319823281
RAD54L	1	1	46278228	17.5022004132787	39.385721389098	5	14	0.334390298864958	0.0202405946907982	0.00734534436500823	0.0244054380823859	0.14453125	0.01953125	0.238236436937527	1.70338878466577e-26	1.36042863091254e-25	2.30539465376728
VAMP3	8	1	7776624.75	18.4578579478211	68.8790505183921	194.303680493927	239.140974603121	0.00222475872226403	0.0429275732986291	3.40785194488429e-14	1.1434289900627e-12	0.16796875	0.00390625	0.492063492063492	7.4263442835268e-06	1.3560681878578e-05	0.202631200056122
ARHGAP29	13	1	94172072	34.1413779453033	104.841575578501	59.4464559292016	55.2406863291041	0.0229367532208189	0.0261478840349658	0.000184027033651333	0.000984438680015257	0.125	0.01953125	0.44827219435995	0.340959863137862	0.378380249881067	-0.0842229074060757
METTL18	1	1	169793666	19.8989619603422	73.8593858537282	27	27	0.00323377601713813	0.0271616797155187	0.20278987647708	0.343982434765713	0.06640625	0.08984375	NA	0.593318935896623	0.627916731990399	0.0327626313614906
ERRFI1	6	1	8016292	26.4655062034701	97.2433663546868	61.9466575091777	126.962457048715	0.0265244989289485	0.126796868875671	7.93338660408773e-14	2.49550460392645e-12	0.16796875	0.00390625	1.27860627202921e-08	1.68111765432731e-05	2.9743254859017e-05	0.773619809669864
SWT1	4	1	185203820.25	32.0493450487033	120.832353816578	12.7465894263858	11.0919221735094	0.00724609792558221	0.0332753779809721	0.167081088627147	0.298383993449774	0.06640625	0.08984375	NA	0.112918590048292	0.135366045548524	0.10373437539602
GCLM	4	1	93887126.75	30.2459570782407	104.582026102046	29.6714455477345	34.2827662038743	0.0178932194932758	0.0160949925501471	0.838202122534214	0.90221381554899	0.125	0.01953125	1	0.00119837821550888	0.00180019011681099	0.259753688546657
EXOC8	3	1	231333657	38.6742960998849	130.150476320515	28.584400568274	31.046880141507	0.00479836154658045	0.029406587979716	0.0135708329931054	0.0411038344342327	0.0859375	0.0703125	1	0.0994734677126803	0.120317955980573	0.0994571769590589
CDA	3	1	20598936	32.2657041089639	114.404551030189	53.9057723847328	43.1109320769754	0.0365786314792203	0.106149452631955	0.00129328159159651	0.00545826287382746	0.16796875	0.0078125	NA	0.251190277449841	0.285014516793853	0.189800671927554
ATP5PB	4	1	111459172.25	29.6827612204045	107.061343960249	51.5786639827042	30.6739707699556	0.0312176366685973	0.0397972091026777	0.0660958992092391	0.148169931570309	NA	NA	NA	4.05644414981479e-25	2.93729092050208e-24	-0.650217940518623
ZBTB37	22	1	173896618.727273	20.936289020867	64.246294615969	8.83942382776412	7.82072758976545	0.0204468852506906	0.0132146554147295	0.999840374935319	1	0.06640625	0.08984375	0.00105003726329805	0.375781599682344	0.414142333242755	-0.0749738920943776
ROR1	5	1	64149694	27.8985420461148	93.1090718108119	6.05776213449322	6.78663513493388	0.0621454316571129	0.0450045587379504	0.510637449287652	0.654915029724523	0.12890625	0.01953125	1	0.0112578992681333	0.0153092830465429	0.276472739054266
UQCRHL	1	1	15807585	12.7825661000714	28.4686516961406	107.5	62	0.00816904490575302	0.0253506963180795	0.30900468398134	0.465569112861495	NA	NA	NA	7.54965528493129e-06	1.37791855119818e-05	-0.401500462957226
EBNA1BP2	4	1	43170613.25	30.6048182979553	94.7071191771059	172.895757601965	157.2693518374	0.000589500032575402	0.0225246530481927	8.23102191334255e-09	1.11710689540747e-07	0.14453125	0.01953125	0.617892536636559	0.0065376903115148	0.00910693023098464	-0.131726733508278
DDI2	14	1	15662314.1428571	30.331716086769	107.625976579669	23.4948619299923	21.6334435103355	0.00834779788807312	0.0410964599365105	0.00251876461140313	0.00971707369566861	0.17578125	0.00390625	1	0.487056287622039	0.524864856847756	0.0423299267948299
OSCP1	7	1	36422979	19.5376029919273	60.4768307348149	51.265418156593	34.5400628981755	0.0060373143305028	0.0179269850833504	0.30506009610731	0.461814876661261	0.15234375	0.015625	0.209595192191909	1.32159051436597e-17	5.57015726654061e-17	-0.53170355404207
CYB5RL	8	1	54174750.25	24.3981537734392	97.5449859058006	10.3059277029496	10.1106641180177	0.0430209341071649	0.0725509700394824	0.748198111532272	0.837269315286114	0.1328125	0.02734375	0.36478716560522	0.0379507019741955	0.0485969809879878	0.163972190310931
DNAJC6	4	1	65403710	30.5100805099819	95.3086484940594	33.1392898197346	8.85830031524071	0.00196524185788273	0.0479521790894347	0.000252348654171881	0.00129267149861838	0.12890625	0.01953125	0.0270870981154956	1.19608025057507e-25	9.01238112958261e-25	-1.36858108298769
GBP3	7	1	89010498	27.3092557853877	110.943057510116	87.8489337420367	116.692930341498	0.203523955239158	0.215532851891351	0.15045777538242	0.275795152303968	0.125	0.01953125	NA	0.00284900194199741	0.0041270078016271	0.421833715308797
SLC30A7	8	1	100978089.5	18.5235386596784	64.3065979984833	29.3649953273944	36.8902723421012	0.00346813106431089	0.0314184746599683	0.00230781774180629	0.00901848285450603	0.125	0.01953125	0.501963219500914	5.38971778696802e-12	1.54254622030358e-11	0.43334493270795
RAP1GAP	3	1	21609480	28.9996979656362	85.718475727592	402.243026998796	63.9760043701431	0.000379413085644164	0.0328637162438211	2.88065967460718e-18	1.64129661365944e-16	0.1640625	0.0078125	4.54554364286445e-08	1.97848526222153e-40	4.82895379195233e-39	-2.43571497491031
VANGL1	21	1	115693968.47619	30.5404487718665	99.3825516997731	21.2359171274181	22.4751001097451	0.0169507656908627	0.0167793945111635	0.621616416146774	0.74496524363894	0.125	0.0234375	1	0.432091705818777	0.471021134699937	0.0544521284969004
SLC16A1	2	1	112913200.5	37.2078153125134	102.532621452836	37.4561136639715	178.103120454431	0.0537660028813874	0.0248360737277124	0.0290594547378296	0.0767736556820305	0.12890625	0.01953125	0.0574709405014039	3.19676413787672e-40	7.60574660954913e-39	1.92469925174812
XPR1	6	1	180886772.5	24.4408490107401	87.3794630804768	24.8203032084096	20.230799690893	0.0105709905015034	0.0211277163093906	0.158915950711901	0.287357150995368	0.07421875	0.0859375	0.492063492063492	0.0689894650582565	0.0853512881565168	-0.119053727216554
ZBED6	11	1	203799214.181818	20.6011778878528	77.8996095404359	28.1593572741192	20.9705263994675	0.00949875308453053	0.0182238068059911	0.55009604256384	0.685435330939615	0.06640625	0.078125	NA	0.0536380019901217	0.067427058778791	-0.262678215461109
DNAJC8	1	1	28200500	34.0712738805422	126.192900842632	21	15	0.0172809676840362	0.0464678185625302	0.275955487003436	0.429208458900444	0.16015625	0.015625	0.145576403504022	0.166245724489574	0.193896274958231	-0.0605235670759837
DISP1	8	1	222910161.375	21.4495835092109	81.1529491543627	37.7785948456914	27.0926213530366	0.0110022195377282	0.0323141383028068	0.0378209585318512	0.0941548553392891	0.08203125	0.07421875	NA	0.00599132784125674	0.00837986758086113	-0.173079288361132
WDR26	3	1	224386828.333333	21.806592625048	82.2523061655769	70.7248164463065	74.8297953333045	0.000758211179035085	0.0296593863668781	0.000106130201942695	0.000611032749888375	0.0859375	0.07421875	1	0.583322615901053	0.617972743225391	0.0232141285874647
CHRM3	6	1	239851836.5	24.9394741291274	68.8382245974771	4.25725987420766	5.53764288650894	0.0464242636736853	0.0107569554540009	0.81877323549746	0.88922513141286	0.0859375	0.07421875	NA	0.012915963834021	0.0174493691822065	0.450480710421667
LAMB3	8	1	209628145	28.5991288343099	96.6822256808053	31.0283524558583	15.8290044675183	0.00630640578419176	0.0933103184697781	5.53670147428127e-10	9.17391181177551e-09	0.06640625	0.08203125	NA	0.109292967036144	0.131283713585525	0.458436403256693
PGD	2	1	10406783.5	25.432810492373	102.689629070473	331.874241837433	149.46126336372	0.000751340181227162	0.0326651427842242	1.0304669726385e-09	1.63561242608417e-08	0.16796875	0.00390625	1	4.79576578519997e-25	3.44838396935807e-24	-0.82450952646159
SRP9	7	1	225787832.714286	22.980347246407	88.107062940672	101.310583171879	77.5732266913978	0.0185907975033446	0.0455716440079404	0.000392671403717484	0.00190179546331335	0.0859375	0.07421875	0.169434370955501	1.40264650058756e-13	4.48095109143981e-13	-0.41381015898327
MPC2	3	1	167919987.666667	21.1136921027329	81.2507281248126	676.713818329441	507.783815259805	0.00100234765197091	0.021525228618532	1.96815148849168e-09	2.93135657576955e-08	0.06640625	0.08984375	NA	0.0164564683723571	0.0219956927082431	-0.178018383208932
ID3	3	1	23558488.6666667	24.6850313484016	87.6355912917985	468.811117214283	616.818876466224	0.0033763982376506	0.0101967933297866	0.000219058779021948	0.00114397362378129	0.16015625	0.0078125	2.72180982242567e-06	5.61824314077833e-08	1.20664903412317e-07	0.614635044938945
QSOX1	7	1	180189831.571429	20.7186624201172	71.4466172753548	163.273658267079	157.624577440823	0.0291218727328821	0.0675859140711845	1.65989886423681e-10	3.00598476478507e-09	0.06640625	0.0859375	1.09100300752485e-07	1.52468052940216e-05	2.70770064222667e-05	0.52349755562551
SF3A3	5	1	37963035.2	22.0343044024838	62.0969252808966	147.381707643419	131.60568335384	0.00297093516949164	0.0357779174659379	7.3773237788869e-08	8.43052922660122e-07	0.14453125	0.02734375	0.492063492063492	0.232880928146454	0.265757407422268	-0.0417126926072241
MEF2D	4	1	156475974.25	32.9043976972363	97.6113813256225	69.4733269388984	94.7161025011427	0.00202223121395438	0.00569148346711402	0.617441382710219	0.742513112222434	0.06640625	0.08984375	1	5.3840821672492e-16	2.03860683865253e-15	0.536801799785647
ITPKB	9	1	226677972	22.5269639074627	77.8760421923879	94.6966547844288	49.4241914983782	0.00247279411964662	0.00695603875412676	0.0774148833527302	0.16722002432361	0.08203125	0.07421875	0.641416524803028	8.80837793317245e-20	4.3504090751495e-19	-0.811205593214198
LAPTM5	4	1	30736112.75	32.743364003878	92.8306815428732	98.4180299151381	577.361812019802	0.0182134262706707	0.00482587335853149	0.0228827232689515	0.063307470079172	0.16015625	0.0078125	NA	2.07096708896425e-43	6.5696645049076e-42	2.33495008548095
MRPS21	7	1	150304468.142857	26.862805607646	77.7680264557584	112.152878899286	97.0854276478194	0.00816649570678234	0.0496593354463443	2.78130331446225e-12	6.73253762232255e-11	0.0703125	0.08984375	0.208510810233552	0.647652958173483	0.680080644535438	0.0316084393108538
S100A4	1	1	153544696	13	52.0000000000001	858.5	829.5	0.018422149633656	0.00705326164707803	0.0464222169907895	0.111655507573028	0.06640625	0.08984375	NA	0.0303403716040668	0.0393230382714645	-0.294446118052737
MTR	14	1	236897632.214286	27.2033812017354	112.063895856827	75.0133568246155	61.3416053764969	0.00379108370525713	0.018777741059145	0.000263551582221325	0.00134152531043042	0.0859375	0.07421875	1	0.000358691726081763	0.000564270565061254	-0.21234892969883
NFASC	10	1	205006600.7	23.5195337746371	100.200981581947	55.860023372104	17.2773314497674	0.0165490207036766	0.0150317398492575	0.0266697348558468	0.0719070819919137	0.06640625	0.0859375	1.03441859941816e-09	2.17940735231872e-28	1.95421918171097e-27	-1.68413972007593
COG2	1	1	230693393	28.9999994521127	100.030989569677	108.5	79	0.0052445992558103	0.0277988946116091	0.00561774504713324	0.0194655027034775	0.0859375	0.0703125	1.83972082660033e-11	3.51536081070678e-20	1.7788856649354e-19	-0.427967347023154
SELL	6	1	169699105.833333	25.9756319467728	96.181628000197	18.6486205052967	24.5895469611417	0.0279131865522229	0.0174006977290669	0.441926513966943	0.593928512719809	0.06640625	0.08984375	0.00312847879542714	0.00307399716694927	0.00443704026455525	0.388363985547086
CRYZ	7	1	74709538.2857143	27.8726820161322	103.377256024849	452.700993377214	286.922727086981	0.0105561044649919	0.0466820783644619	5.57838941081853e-10	9.23032406757219e-09	0.12890625	0.01953125	0.490322199277818	5.50674842954816e-08	1.18382547389204e-07	-0.508149475069435
GSTM4	2	1	109662272	17.8138509545466	83.0354017817891	78.8951470628146	60.8227492370514	0.0107351093862975	0.0457887153861602	0.00605355641530021	0.0207729852103441	0.12890625	0.01953125	0.241330502476999	2.95450446467426e-09	6.97223652061596e-09	-0.390949464868601
TPM3	2	1	154156442	28.1681634069834	113.04275045903	291.122070630997	435.234788462047	0.00113152332009956	0.00809895498863719	0.0012355421373616	0.00525682052736555	0.06640625	0.08984375	0.000714732621271178	1.79110349336204e-15	6.51807424881912e-15	0.381817247603311
DNTTIP2	7	1	93875118.4285714	33.0983180370481	112.098475273621	71.3873051994183	68.9849291820602	0.00393857848678947	0.0286503599996995	7.59387864210489e-06	5.72932293054247e-05	0.125	0.01953125	0.492063492063492	0.142997200600118	0.168621751020027	0.067409808597525
LAMC1	19	1	183127890.789474	33.0467940671558	120.001639798209	169.306671984997	261.819335873697	0.00848891110705164	0.010631395045199	0.388536197779132	0.544699249416683	0.06640625	0.08984375	0.492063492063492	9.62085120783651e-14	3.10859172407271e-13	0.67456799880894
ARHGEF16	4	1	3478382.25	14.1887502437966	63.4474426162526	55.6584470528569	71.8712482569785	0.00548436859927553	0.0375606183575425	0.0266520514692412	0.0719070819919137	0.16796875	0.0078125	1	1.10191334797424e-05	1.98176412034433e-05	0.5693037564606
RNF220	3	1	44651401.3333333	34.1372607408996	109.849626486079	146.591522597162	143.348428217378	0.00517230061221712	0.0455064152875098	1.53260345644634e-08	1.99271444030305e-07	0.140625	0.01953125	0.728647362255843	0.00103851206362856	0.00156878072837047	0.136579767929475
EPHX1	5	1	225831716	21.5270572728446	71.7125279275297	305.315356801596	236.647071318154	0.00870187012671992	0.0288724400462242	4.22138211925829e-05	0.000269646084709259	0.0859375	0.07421875	0.492063492063492	0.555647723539775	0.591698210539535	-0.0603206573472538
LINC01788	4	1	70785777	17.3654121541612	36.2453191473149	11.0531879275157	4	0.0415448416184198	0.176106342591609	0.0359261707160403	0.0905474660811294	NA	NA	NA	6.70977912910184e-10	1.66130845293131e-09	-1.5929838793131
CLCC1	6	1	108933811.833333	33.8569850370622	101.41781128636	38.5997788013983	50.9729452109885	0.00667271201910928	0.0435620179212187	0.00186203927926463	0.00750734506215894	0.12890625	0.01953125	1	1.24509683217628e-09	3.0184754368215e-09	0.311874826186862
PKLR	3	1	155290485.333333	28.578199874663	106.304722568285	113.524457440355	62.1827514127056	0.00103409589913111	0.0228098055657086	6.1457148350142e-05	0.000376249820031103	0.06640625	0.08984375	NA	0.00552037764924858	0.00775949818514834	-0.711686533872551
CD247	2	1	167430840.5	21.0111334661034	67.8141978029914	6.50496305637808	35.4833267167335	0.0620421756966071	0.0106292340979009	0.164399738688318	0.295000428418837	0.06640625	0.08984375	NA	2.8664199845166e-38	5.83852631738318e-37	2.34155631640659
TSPAN2	5	1	115051425	33.5007666492435	104.416581551944	22.2837169072798	11.2148672870577	0.0206218568144744	0.0315855661494366	0.118576942742762	0.231954001511499	0.125	0.0234375	0.0279038971566301	3.8442161426346e-10	9.66172832120214e-10	-0.908402845997092
CASP9	5	1	15512809.6	30.3848715250423	119.392153979676	43.4074904391814	22.9681599964587	0.0157287798390299	0.0369895620294921	0.00180867007438234	0.00731890312511365	0.16796875	0.00390625	0.492063492063492	2.76275580696976e-33	3.7787692649677e-32	-0.719798532047564
DPT	3	1	168707020.333333	25.3963759401938	66.1139245649495	34.4207090500329	5	0.0600494731598746	0.186828785791534	0.00556796207232378	0.0193040797564865	0.06640625	0.08984375	NA	1.77603459991005e-14	6.01842963614043e-14	-2.00579312710299
MAST2	6	1	46028784.1666667	29.7067184701617	95.2876776852766	27.6715169396475	28.2811503286906	0.00494397796324477	0.0418352607683618	0.000175943144744273	0.00094622317246931	0.14453125	0.01953125	0.492063492063492	0.0401119920194321	0.0512602470796737	0.128216539892471
VAMP4	9	1	171711577.777778	29.0937492711262	91.0350652759293	31.1492942031676	24.3669181434231	0.00532506134057289	0.0431169279528902	0.002730273134996	0.0104429921461737	0.06640625	0.08984375	0.492063492063492	0.189564562843324	0.219309293513193	-0.0838249134536429
TRMT1L	2	1	185119033.5	33.3291393063315	110.767504216378	54.0517667653766	45.8093927596431	0.0049151826848938	0.0236350326820691	0.0150620799739503	0.0448225829035096	0.06640625	0.08984375	NA	0.000339700836088	0.000535064251557246	-0.203409724869778
KMO	5	1	241584747.6	25.4531267837979	84.5232660111368	30.5145053603764	28.8935709650694	0.0204587047809351	0.0655493087177543	0.00314897431820806	0.0118383008993574	0.0859375	0.07421875	0.00031744655766525	0.577632246472066	0.612345332893021	0.123733539628164
MIA3	13	1	222652749	24.6481260303289	79.7100322152875	23.2731831044557	21.5990892483489	0.00833417894724899	0.0227060946385293	0.393953233148326	0.549741347412041	0.08203125	0.07421875	0.492063492063492	0.82879498852916	0.847733313321237	-0.0107963830765444
ILDR2	4	1	166914698.75	30.1502096579032	94.3745392748907	11.7875912333306	9.14329238021304	0.0136576064676788	0.0398537775572666	0.0218472611029382	0.0608890325017053	0.06640625	0.08984375	1	0.00286329180912328	0.00414611683139255	-0.54680362188725
TMEM50A	2	1	25361597.5	40.5321004850304	107.661638106606	271.964514345546	278.414264046248	0.00119081328295421	0.0243887757819183	1.13850962073581e-10	2.1073215998214e-09	0.1640625	0.01171875	1	0.116766496557248	0.139697926633302	0.0748646741806109
ABCB10	3	1	229527102.666667	28.5931022533406	79.1165312541176	46.0451915899478	49.4474820405829	0.00422587869000361	0.0114179986160132	0.110988590238788	0.220244978067081	0.0859375	0.0703125	1	0.0745004344396986	0.0916884829417069	0.110663124405643
PHLDA3	6	1	201465811.5	20.9094400811118	90.1062931314505	48.7383450704268	125.772358016823	0.0130316567460136	0.0252027582409501	0.126062451378689	0.242585367246006	0.06640625	0.078125	5.21941048948386e-11	6.27661128182338e-26	4.81916086553558e-25	1.48910381919963
ENSA	11	1	150617336.363636	25.5412375113446	79.882475594549	80.3739171223782	59.0014045636384	0.0117295418982018	0.0300977424197521	1.23263839139328e-06	1.0891762347944e-05	0.06640625	0.08984375	4.8822005193727e-05	1.48508522880373e-05	2.64194002767864e-05	-0.166842317526658
BMP8B	4	1	39759051.5	27.6635384470806	82.2996559520986	5.03598741309026	10.118994423868	0.0690808675718986	0.0852264413543704	0.484375766097826	0.631628508981501	0.14453125	0.02734375	0.557031744252057	3.68888316569957e-11	9.9586655188433e-11	1.18697172764798
NASP	5	1	45613088.2	33.8872508238204	103.62235730395	59.4903040419897	77.329970713496	0.029230768317586	0.02280050293035	0.00296623869718014	0.0112387695179545	0.14453125	0.01953125	1	5.85556716725828e-27	4.82988333351785e-26	0.678710619792498
TDRKH	11	1	151771858.363636	29.5746853887698	109.872656982377	11.0116946037372	7.23561613208118	0.0417758810026593	0.0578656383351659	0.419413917678242	0.573781596419413	0.06640625	0.08984375	1.3734488274733e-09	2.42999608027972e-22	1.4378111603536e-21	-0.687013137463803
C1orf162	2	1	111477221	26.7004271796896	106.728598272222	25.1007282771494	129.52095726195	0.0401761100669717	0.00360074793520327	0.00458975558009922	0.0164119768063998	0.12890625	0.01953125	NA	1.13989709459182e-39	2.61852628727228e-38	2.18411823994505
TIPRL	3	1	168201392.333333	20.622533250881	58.4624169453929	41.2281372620419	40.3037538058233	0.0121501783627145	0.0343905925308062	0.151187219618249	0.276737448972394	0.06640625	0.08984375	1	0.276704906000389	0.311778237036554	0.0512730531461632
TATDN3	3	1	212816231.333333	34.0590265947997	112.661141444319	32.3929898949003	18.0970675086906	0.00504721529818168	0.0254821206556965	0.0128404231646159	0.0392656889633912	0.078125	0.078125	1	9.0240121422126e-29	8.34260714371899e-28	-0.659817444396512
LINC01139	3	1	238481045	36.9268055793422	58.8169428689303	58.0936285869363	78.7521695141429	0.00842521739773218	0.0353506169739442	0.0131486685297017	0.0400561833972931	NA	NA	NA	0.130464509172974	0.154875321423892	0.415450938690421
PLEKHA6	13	1	204233190.076923	27.8019622406352	112.709375915724	112.121218781525	50.1685726944096	0.00643424066719932	0.0530610504173366	5.29728334288655e-13	1.41875577602498e-11	0.06640625	0.078125	3.57170421293562e-05	9.59185883977356e-25	6.75126173775237e-24	-0.957425360134354
SMIM12	15	1	34851802.7333333	30.0014570436708	96.3287668544278	9.93749569625927	9.40103662638287	0.0492201284257316	0.0504545269025376	0.153316906969812	0.279534327439752	0.15625	0.0078125	NA	0.000626650074347343	0.000966209951257135	-0.201875942424092
SLC16A4	6	1	110369941.833333	21.4335759816902	79.3393105753711	90.7491052843477	83.6448274970263	0.0129576699385805	0.0238402589627785	0.0202730155249346	0.0572397528554655	0.12890625	0.01953125	NA	0.00168235054485924	0.00248728719589176	-0.363638288145494
RIMKLA	6	1	42417043	26.6136137759246	90.7674064492814	5.56686889222822	30.7711201930384	0.0389152582248721	0.0193673287041561	0.435105274375344	0.5875502078457	0.14453125	0.01953125	0.116299802511557	6.60881595498257e-42	1.78814295371992e-40	2.48846989183619
FAM131C	9	1	16059338.2222222	27.5394592409084	88.5911669010881	19.3660625674603	17.9489968022328	0.0873599899327757	0.048827927048921	3.42086692745348e-07	3.40648405743698e-06	0.16796875	0.00390625	1	0.0174715447852638	0.0232782640815427	-0.430775645803994
SLC45A1	5	1	8334224	23.6385004709375	95.0955484288082	12.8032102258001	8.58754733148796	0.0194386812104311	0.0216048784707999	0.909956447156889	0.951550854922349	0.16796875	0.00390625	NA	1.75770530269253e-06	3.37962861680694e-06	-0.534840888740773
GSTM3	5	1	109735420.4	29.0522221954423	94.5980054151673	145.505308590538	12.643365488487	0.0289244068306777	0.126927187834541	5.1129928634392e-12	1.18768924610543e-10	0.12890625	0.01953125	NA	7.96762147132732e-79	1.12791641453477e-75	-3.12824623791937
DHDDS	5	1	26461081	28.0433355894471	89.4150590641977	66.8168733534099	53.538430058774	0.00829276391696364	0.035327206221777	2.37703622144494e-07	2.45403594178063e-06	0.1640625	0.0078125	1.72983828807718e-05	9.69453438744567e-07	1.89817776517673e-06	-0.272525865246774
PRRC2C	14	1	171560324.571429	29.6774706059169	78.3871683641576	68.5015326535813	65.2940011761988	0.00413857429581192	0.0196957411175457	6.89829921151808e-05	0.000416206574305329	0.06640625	0.08984375	NA	0.0608935895945105	0.0759493284314792	0.130372867366627
FBXO2	2	1	11649591.5	23.1543534758381	95.6777796438124	110.152680265022	10.2764639779264	0.00975446387651471	0.110939484777119	2.24027062595386e-07	2.32876324362277e-06	0.16796875	0.00390625	0.241330502476999	1.05736465120427e-28	9.727583001534e-28	-2.52970657437647
LINC00467	2	1	211432462.5	31.7005556307032	103.171448893155	22.5457751720763	15.4755228031479	0.0413248433388062	0.0274927692240391	0.305881535507867	0.462649416563287	0.078125	0.078125	NA	8.85327781987399e-17	3.54037328072291e-16	-0.577278222678915
LYPLAL1	3	1	219210588.333333	34.5149625382308	110.678857148434	27.0013377456204	15.0428202357144	0.000734046085499544	0.0354685757336664	0.0120746122305017	0.03726347499546	0.08203125	0.07421875	0.492063492063492	4.03736255844859e-35	6.40379985636279e-34	-0.908415244734262
ERO1B	11	1	236219895.090909	31.1235745373305	104.913036100726	36.001030022975	32.2347623347294	0.012619398943138	0.0337994042133927	0.000110045443071475	0.000630346832226528	NA	NA	NA	0.156118980664402	0.182857322993521	-0.0937580774788474
CRTC2	3	1	153949833.333333	29.9999921378703	107.312754039126	91.5000072115789	104.564645059899	0.00169289999894416	0.0182013911283522	0.000988040368693258	0.00432010658462551	0.06640625	0.08984375	0.492615751133484	8.28350298768526e-09	1.88722851900033e-08	0.253665703168984
C2CD4D-AS1	5	1	151844889.4	33.6411712500753	112.798634856119	16.1527338035508	13.2819363941634	0.0116000512591808	0.0815407906083761	6.30415822967224e-05	0.000384197412998037	NA	NA	NA	0.840932811389894	0.858829839389534	0.0238392728577432
SPATA6	3	1	48355918.3333333	23.9385617452723	90.7802333531937	20.188452511933	17.6317713293422	0.0130333975771705	0.0430855511988661	0.169254639514933	0.301271262997476	0.140625	0.0234375	0.00312847879542714	0.0124520809215609	0.0168623480134733	-0.164134956971305
CZIB	3	1	53214883.6666667	29.7428186408576	93.6136273016732	136.804282479223	170.202521409003	0.00102722200541515	0.0223041698143499	5.10902319332159e-07	4.87455696304357e-06	NA	NA	NA	4.24228662601909e-13	1.31303350750659e-12	0.406793098017393
HMCN1	3	1	186128289.333333	25.5226045756599	92.0329566818685	6.66074991890691	15.6663406873196	0.00775425899144591	0.0218535661892753	0.916447901112956	0.955778497362483	0.06640625	0.08984375	0.492063492063492	3.76414368613805e-16	1.44065316814848e-15	1.25466551568727
PATJ	13	1	61968941.5384615	30.1550654911621	95.9144134982907	111.250906585785	54.9334727180721	0.00956528266107035	0.0296675279072886	2.39142440854309e-06	1.98802583832016e-05	NA	NA	NA	1.17081125773994e-11	3.26587130391744e-11	-0.58149427424714
RGS5	7	1	163144398.428571	27.680599593846	76.4435567438058	335.094122636483	1980.99990516387	0.0137061077585408	0.0084974011218264	0.000244833765193551	0.0012611288058733	0.06640625	0.08984375	NA	7.66700015271794e-39	1.63519353539606e-37	2.80033757516124
GBP2	8	1	89108909.625	34.5397040109558	115.082862592837	23.9895785606689	69.6325681426517	0.0282576368663537	0.0102015683837581	0.881885694830869	0.932612266491164	0.125	0.01953125	NA	1.29749532175147e-38	2.71610619571819e-37	1.72451489229454
LBR	7	1	225411543.714286	21.1395454367876	79.1510022030021	89.3058663668731	81.4708752245274	0.00640252984687481	0.0203999188582754	0.0143872731871459	0.0431439604834992	0.0859375	0.07421875	1	0.186760197517532	0.216374346484506	-0.0861361360536286
CHI3L2	2	1	111239546.5	18.5867438789237	64.0506381324779	4.51337396564058	7.58508666549623	0.0893393404427727	0.0484852788533725	0.677560291560486	0.785738360383939	0.12890625	0.01953125	NA	2.00268532034579e-10	5.13596269314223e-10	1.79374379889241
PI4KB	1	1	151315696	31.999793240584	123.059887197017	124	110	0.00251259567874909	0.0220860932581646	0.00136571957748606	0.00572995025232862	0.06640625	0.08984375	3.13496743330292e-09	0.133126349587036	0.157605677302235	0.0499466418708525
KCNAB2	8	1	6099903.75	23.125410431169	87.2443376455737	39.2731204765935	44.2995383973003	0.000967977464880046	0.0286487408430976	0.000133654610463926	0.000746722497591933	0.16796875	0.0078125	1.79056627157789e-05	0.376380871419579	0.414762417906659	0.139145414625251
IFI16	6	1	159027894.666667	18.8509546866822	81.5204426696984	84.2272069490692	222.210761480587	0.0253266531797423	0.0119303699351949	0.209902351642653	0.353170428401116	0.06640625	0.08984375	0.0135018857209501	6.56768189367191e-36	1.1084798427099e-34	1.44515532553447
MTOR	4	1	11159629.25	34.3183390483722	108.702571961282	71.93397527933	32.253686104955	0.00318770722039011	0.0433943419121512	3.26436974040115e-09	4.68850441073787e-08	0.16796875	0.00390625	0.492063492063492	1.27790178907155e-71	7.23611888061765e-69	-1.14695224140147
KIAA0040	22	1	175162141.5	33.5914958760065	102.63569282768	90.6816610162688	68.1116391171068	0.0133074285540177	0.012331823487954	0.0430655193271766	0.104919001200679	0.06640625	0.08984375	1	1.86412164190801e-07	3.85310779240887e-07	-0.409472347735133
PRKACB	3	1	84225830.6666667	19.8175727057209	71.3017252893821	71.1162904534949	42.4966702628892	2.48053508915515e-06	0.0429016537066053	6.47133196898971e-06	4.94103785419891e-05	0.125	0.01953125	0.0574709405014039	6.59798663457924e-16	2.47834821348623e-15	-0.545337096219277
SSX2IP	4	1	84646751	24.6264429211125	86.247567470357	64.1388504208972	32.8348893679288	0.0137252908425526	0.0324138011790239	0.000246950262312999	0.00126878444001647	0.125	0.01953125	1	1.41442933517919e-12	4.19879743667217e-12	-0.688015857681118
IFI44L	7	1	78640215.1428571	30.7949019195685	93.0401431059811	10.9707598524658	31.0870975220993	0.0173649361684381	0.0212688676659725	0.295664156240028	0.451666541447237	0.12890625	0.01953125	5.07174950570822e-06	3.15186072769954e-17	1.28955284469643e-16	1.45674405765807
NFYC	1	1	40738897	24	121.266259878451	159	124	0.00142792504916181	0.0296976197674237	2.96899929370868e-05	0.00019715526370922	0.14453125	0.02734375	0.883952040121421	0.000844051270590432	0.00128531405666756	-0.123657205879565
GBAP1	2	1	155216944.5	41.0728597433049	147.4628961552	8	10	0.120293261017831	0.0920458081921679	0.776228185977852	0.858161489882161	0.06640625	0.08984375	0.617892536636559	4.73496593628706e-17	1.92130022316198e-16	0.97866386543003
WARS2	7	1	119031912.571429	23.0714134251968	87.3815759622787	36.6723492663156	34.5376829318299	0.0546701353885601	0.0813683002655019	0.0380383146297884	0.0946374464290864	0.12109375	0.02734375	1	0.755134278463967	0.780995041425062	0.0174536979365539
SERBP1	4	1	67409975.5	35.9594707417421	112.402238597087	58.0939691635145	49.2729546810684	0.00261808682810293	0.0261704486020376	0.000135095671755056	0.000753323460584906	0.12890625	0.02734375	1	0.0121091725492554	0.0164195856226434	-0.116474315499608
GLUL	10	1	182386814.4	26.3266631534786	105.264568301061	264.189158100021	280.611519761293	0.0116275306380168	0.0422064865743795	1.46780502886105e-12	3.68599104856811e-11	0.06640625	0.08984375	4.55327595547573e-06	0.0182103787588314	0.0241971769850716	0.232986920121037
KIRREL1	12	1	158096878.75	31.1803864134809	103.755491979928	67.2641463016245	77.5950053755936	0.00760540069673605	0.00899971601425655	0.178430064060178	0.313438291851852	NA	NA	NA	0.0559533427089638	0.0701507368735763	0.207326770925183
AKT3	6	1	243502797.666667	17.6809082679726	91.3818509613702	63.2364033738203	58.2279127038304	0.00764653226681444	0.012299655268292	0.363524924886222	0.520386059220275	0.0859375	0.07421875	NA	0.281438534297413	0.31689117129829	0.0853225005162916
ATF6	24	1	161917214.625	26.0890042790153	98.5245809304796	87.3133781749063	54.4543198051121	0.0139346994488238	0.0369203327358255	0.000116095790909298	0.000660226487002545	0.07421875	0.08984375	0.241330502476999	3.79777187181706e-26	2.95599769404318e-25	-0.570698961756402
PIFO	3	1	111351919.666667	26.5266964927746	99.0539070990294	33.1312936435568	35.5734720403421	0.0114979348177964	0.0229295961121401	0.08138010274024	0.173949789594649	0.12890625	0.01953125	NA	0.0614688096829449	0.0765908537418144	0.181874066455061
MRPS14	4	1	175015751.75	19.7558423879441	70.4847513587484	43.9444526073304	26.5676373815802	0.00669420618320662	0.0245862807403722	0.00391481648580661	0.0143294146460782	0.06640625	0.08984375	0.00240554504260248	1.18051754132103e-42	3.47256133908069e-41	-0.548435601768958
RERE	8	1	8357430.625	24.8977382524814	100.115643727944	216.224003191092	181.93961939513	0.00683846877321275	0.0376928722959594	2.33111391849857e-09	3.42548966198835e-08	0.16796875	0.00390625	0.241330502476999	0.000151177509873263	0.000246702080090385	-0.206447842572946
CSF1	5	1	109926273.2	24.0527505073593	106.693791927926	55.1062409257215	91.2512556378164	0.0190912183677738	0.0170969283257041	0.0385211414378294	0.0956023972524228	0.12890625	0.01953125	1	1.50520773547607e-17	6.32053303828939e-17	0.892858519397319
RAB3GAP2	1	1	220150847	12.000014530239	43.4705912259528	61.5	49	0.00148041381203518	0.0334682990564998	0.150466930514376	0.275795152303968	0.08203125	0.07421875	0.241330502476999	0.000120904961763058	0.000198960867766148	-0.206505346157803
USP48	5	1	21728439.6	30.0720520844525	96.5638699080659	15.2927984545329	14.3706632269978	0.0137699613337616	0.051538567403786	0.00955517852712969	0.0304932632573843	0.1640625	0.0078125	0.117966667344987	0.00800072333070458	0.0110242355177308	0.101232354531757
EVI5	14	1	92538757	29.5421854839869	92.8596063899093	23.6237820704865	18.3368447832629	0.0377616030389282	0.0613864740106567	0.0248181046850721	0.0676394148219734	0.125	0.01953125	NA	2.51810654028437e-08	5.54169385322979e-08	-0.342477065585574
RCSD1	8	1	167697354	26.6124667694422	109.574930514645	10.984394153593	24.7748151684855	0.0620724657291933	0.00801524720643546	0.0228207582191498	0.0631939336380355	0.06640625	0.08984375	0.241330502476999	1.45637081903429e-29	1.44299208447623e-28	1.24276103002772
PEX19	2	1	160277045	34.7583661569323	117.857794434491	58.5733956991632	41.6782321811083	0.00267019865663755	0.0245142850851401	0.000681345523823628	0.00309397465498707	0.06640625	0.08984375	1	9.84924304333531e-16	3.66193950971019e-15	-0.421001665260057
TMEM9	3	1	201138247.333333	29.2296254051306	99.0530539972228	558.268177622086	490.292808260184	0.00437802878851527	0.0250781222433105	1.93571994380932e-09	2.89018061820429e-08	0.06640625	0.078125	7.75363648701022e-07	0.431426981584858	0.470387076773709	-0.0526015434062878
DCAF6	2	1	168024675	22.4608247400169	88.5310558578739	181.68298071807	179.810532122483	0.00326751478313936	0.0112468467738134	0.0351033800350337	0.088910406257742	0.06640625	0.08984375	3.75591884704172e-05	0.0281268299687615	0.0366217922966457	0.10334543198578
NR5A2	9	1	200161409.666667	32.3708410413967	115.121801227902	5.00937971792173	11.5210659539474	0.0313611196854226	0.0230667050435076	0.678542452054136	0.78665076095229	0.06640625	0.08203125	NA	6.05519487883964e-19	2.81391391066307e-18	1.27209985040542
PFKFB2	8	1	207075313.25	36.7955433598189	127.991578791511	53.4237634262904	8.85454569349981	0.00881163924202165	0.0816192327682401	6.04385223593949e-12	1.38264566586957e-10	0.06640625	0.078125	0.164778030609059	1.89214332284276e-14	6.39848406425627e-14	-1.51335299394853
JMJD4	5	1	227732824.8	26.9774810662543	90.3938255593377	48.6319238320738	54.5824544433364	0.0118630220384014	0.0264826053041749	0.000687887285887759	0.00312133378145689	0.08203125	0.0703125	1.04105999434716e-06	4.80000705902395e-05	8.17936803241743e-05	0.247320857251468
DEGS1	3	1	224193136.666667	17.534918740883	79.2193236118549	107.755718291202	212.253100657047	0.0147439637280704	0.0416954101389508	0.000146407077949294	0.000808989521751842	0.0859375	0.07421875	1	1.58506973641974e-25	1.18409728001013e-24	1.08336604031971
TMED5	5	1	93153626.6	31.6188736280708	112.266777313173	129.681124518571	88.3624385277005	0.0507592887422628	0.0926878977137177	4.24471323830145e-10	7.22139312752722e-09	0.125	0.01953125	0.00312847879542714	1.92105789435545e-07	3.96283800611575e-07	-0.389351024194771
BCL10	5	1	85270605.2	27.7227806667264	95.7416310650766	45.3683611052043	44.6324899967599	0.0182384437375213	0.0216741998587911	0.0717547841890005	0.157844843966297	0.125	0.01953125	NA	0.929992568716995	0.938814246823892	0.00550982007612417
THEM4	12	1	151881220.583333	23.9642913717022	86.2430199825726	37.7826270594961	20.6566776989889	0.0280214660276611	0.0843577507067535	2.07036180558141e-07	2.16518616879808e-06	0.06640625	0.08984375	1	4.26628475345551e-29	4.05332842557749e-28	-0.689395116141681
DSTYK	11	1	205148055.454545	26.802667340007	98.0172586683493	49.6110136018246	29.9867921094393	0.00477361744972333	0.0190339169869634	0.00053958704252242	0.00252720895177523	0.06640625	0.078125	1	4.70862630677411e-25	3.39434709893169e-24	-0.627407742286134
CFH	6	1	196704912.833333	29.9076545844656	101.238148292885	60.4129938306539	61.761380273756	0.00439873574051413	0.0219328195660795	0.000170705551151614	0.000921337065397831	0.06640625	0.08203125	NA	0.00152611099554061	0.00226694740615129	0.650300673079142
EPRS1	6	1	219984977.833333	25.4141433092999	84.0077344954235	141.420568333919	138.835129084573	0.00238496999097896	0.0207332250688485	7.20518616552433e-07	6.69472643795141e-06	NA	NA	NA	0.0689799177100984	0.0853488001821113	-0.11092192064064
ACADM	2	1	75762386	25.3213489171692	81.8035024865121	505.123000622538	181.487074166094	0.0044435326587278	0.0450185377828403	2.47236852459969e-08	3.09148441083226e-07	0.12890625	0.01953125	1.58523815473682e-06	2.27423160843661e-45	8.52836853163729e-44	-1.46094945751421
DCAF8	3	1	160219025	20.2776347461218	65.5896725136231	90.6294261833143	93.6350365206603	0.0116457848111183	0.0173400513130664	0.286068803261063	0.440742994207956	0.06640625	0.08984375	1	0.00189685944460298	0.00279240000131662	0.132006823441805
UBXN10	3	1	20193095.6666667	20.3467838745424	70.6378625540326	18.3613545113266	22.3275919028486	0.0292093814839871	0.0635030155241131	0.0183589237471186	0.0527868221712559	0.16796875	0.00390625	7.59615966413071e-05	9.82335009344147e-05	0.000163002842209853	0.461970016870962
PDPN	1	1	13617229	30.0790624281489	84.343580385952	11	4	0.0375933051254571	0.0047067460029108	0.294567164992257	0.450480090361683	0.16796875	0.00390625	3.08694910964774e-16	0.00800779440892931	0.0110312944509335	-0.654705397083763
TNFRSF1B	7	1	12202831.8571429	33.2777846200757	95.6592283381646	46.0501902795977	108.610123339431	0.0436128558616969	0.00251911730643138	0.00796467781291363	0.0261783247080772	0.16796875	0.01171875	6.36589453258296e-22	3.48564747082466e-33	4.72188488123077e-32	1.33616136077882
PEF1	1	1	31630664	28	102.010940960792	410	320	0.000618385794677985	0.0105007667659188	7.35372820450285e-05	0.00044060358622118	0.16015625	0.0078125	0.492063492063492	8.81633548801026e-11	2.31981875933355e-10	-0.353995840845346
GPR157	11	1	9102958.18181818	35.2924858461803	114.595152948106	11.7688279131496	9.06193094697144	0.0220662031512602	0.0489993888272559	0.0059377775277134	0.0204279164788522	0.16796875	0.00390625	1	0.321703837834785	0.358511665510507	-0.0858929587510538
TLCD4-RWDD3	2	1	95244799	17.0209172286122	64.4620617109671	6.50058977644526	6	9.99988721909311e-06	0.0332989389511903	0.834180135605659	0.900242192320298	NA	NA	NA	0.538258236606996	0.575290159453967	-0.0508032097466182
NADK	6	1	1752822	33.7822925651854	108.640642448026	83.6895384224507	76.6179659342816	0.00460506717896514	0.0160907010557014	0.0635865264308632	0.143919541439221	0.16796875	0.0078125	0.492063492063492	0.495266456948071	0.532708958584567	-0.0316915875076891
CHML	7	1	241631863.285714	33.1352032652405	96.8947088274306	13.7539715944177	21.1675931135518	0.0128929570710661	0.0246440159997578	0.430427105028042	0.583450679119484	0.0859375	0.07421875	NA	8.69536634612261e-13	2.63020897088244e-12	0.732646605317796
AK4	6	1	65229575.3333333	28.0254444676198	91.6488390284494	243.909386893842	200.515186297179	0.000544394908861477	0.0153647637266008	2.99977928864959e-07	3.03216184331367e-06	0.12890625	0.01953125	NA	2.26697486945382e-06	4.3272358666045e-06	-0.661076354306123
ZBTB40	6	1	22512178.8333333	31.9742494829078	108.889776575441	29.1109339014837	23.4658403411024	0.00964791617769479	0.0523920159496221	2.49649074840436e-05	0.000169125696859093	0.1640625	0.0078125	NA	0.0408089079751	0.0521038199343864	-0.111306824788317
PTPRU	4	1	29315329.5	16.2517554176602	64.9037350938272	27.1622754103313	49.9055161757538	0.0190998078631025	0.0250443046965385	0.622407619740959	0.74546967167586	0.16015625	0.0078125	NA	2.70914013420294e-14	9.08259680871767e-14	1.09144218572646
SCYL3	8	1	169851586.125	28.2729148948467	105.960176839672	17.4343258574088	13.6019465472602	0.0175473166447901	0.0311783581993648	0.323031804409811	0.479113600867647	0.06640625	0.08984375	1	2.61722664202075e-20	1.33273793709015e-19	-0.389225408025781
SLC25A24	3	1	108152441	20.3847074140298	85.6175879942255	79.2295922701559	66.5309735864692	0.0101000739037582	0.0423930522369503	0.0160284034672976	0.0471752157605963	0.125	0.01953125	0.110386926767717	0.0720539624525259	0.0889676324438351	-0.122992741815689
LINC00339	10	1	22028979	27.9716164838686	91.9993370733896	52.8857141029174	45.6234269447558	0.0369485245517075	0.0662322747964425	0.0256645557231436	0.0696477574881714	0.1640625	0.0078125	NA	0.319702600841418	0.356639573830707	-0.0582739956056132
LYST	7	1	235789343	29.1858776043702	90.714195021353	7.0469655791571	6.64159471536663	0.013614363712095	0.0268669034435124	0.739384060211537	0.831488694096933	0.0859375	0.0703125	1	9.33979682662223e-07	1.8309364559719e-06	0.482563087303494
SLC2A5	12	1	9036039.08333333	29.5519125711732	115.083929037288	18.3809228732704	68.2712570181344	0.12478726228946	0.191834582270978	0.000703444250013769	0.00318116926091962	0.16796875	0.00390625	NA	8.41815488207122e-11	2.22072219984758e-10	1.64095279940606
LRRC42	2	1	53956427	15.635257895399	107.515305086822	64.8581485965913	59.1923682909759	0.12494564134562	0.171056408857094	0.208844082254671	0.352174740968055	0.1328125	0.02734375	1	0.55425687837631	0.590383667006368	-0.0322143398768789
DUSP12	1	1	161751917	28.996988712219	113.031794973607	43	50	4.27792019357647e-07	0.0175210619286427	0.0276265828456799	0.0739258959222348	0.06640625	0.08984375	0.241330502476999	4.73063595798054e-26	3.66195845687831e-25	0.482440450814345
FBXO6	3	1	11672355	20.680841582412	72.3830078241925	24.6612158026433	34.4099906341048	0.0448764102934089	0.0608842188817878	0.000227575877898679	0.0011811209667875	0.16796875	0.00390625	1	1.54528552470018e-14	5.26168327337028e-14	0.768907877472082
RPS6KA1	8	1	26570594	24.1746016540952	81.9070597840125	142.338250268457	94.9248175562515	0.00145554461529172	0.0253003863000942	1.83454238901663e-10	3.27318131712436e-09	0.1640625	0.0078125	NA	2.79131230620131e-11	7.60077226923054e-11	-0.448391383345838
ELK4	3	1	205614997.333333	17.1170971322235	65.4277017668562	35.7831388687873	35.2567436209366	0.00190175339915981	0.00988524580459488	0.62077644866359	0.744401739641368	0.06640625	0.078125	NA	0.0689565147074549	0.0853291661999483	0.116904387845345
NOL9	9	1	6527436.11111111	16.3679775154828	77.8168606995303	16.6867971965997	18.6083684368889	0.130549861564972	0.102544008458848	0.830457705606511	0.897396549116215	0.16796875	0.0078125	0.492063492063492	2.98526820101984e-05	5.16628398174659e-05	0.2145104144893
STPG1	6	1	24376436.5	21.267960434827	91.4086332541106	30.326709769227	18.2610616607145	0.0201745635236361	0.0385946791675361	0.00302101422792831	0.011428384233995	0.16015625	0.01171875	NA	2.97286450303477e-29	2.8604664823168e-28	-0.662837470776222
MROH7	5	1	54667311.2	31.6070313300254	87.0570823439731	5.27226494649504	4.82204222944713	0.0395314260765201	0.10028341600663	0.249846835118233	0.399986735771125	0.1328125	0.0234375	NA	0.03133931108226	0.0405157189505245	0.41127197341906
AKR7A3	5	1	19283884.2	23.3861990476033	81.9952528408543	134.850244012559	45.9857964352282	0.0357175701908462	0.0801659654999252	2.50264378710315e-13	6.99755423713402e-12	0.16796875	0.00390625	1.62431531731174e-09	1.30059163894364e-18	5.91059402529564e-18	-1.56523416892261
NUP133	5	1	229482197	28.7465108191553	83.8049292489905	57.1188835093454	38.8670467869438	0.00151942647571328	0.016787079889222	0.000715560582860284	0.00323354144420852	0.0859375	0.0703125	0.241330502476999	7.57086115324992e-09	1.73072270005158e-08	-0.280370312814581
PTPRF	9	1	43606275.4444444	35.0864148038571	97.4002066198862	205.736363044322	173.076699367189	0.00483897987188875	0.0398889787143269	8.44495759106812e-17	4.08026570970047e-15	0.14453125	0.01953125	1	0.956041769716779	0.9615606609274	0.00490391993551415
CD52	2	1	26320237	27.0605958261085	98.0000020840483	73.2501429528184	343.000000002001	0.00928575603820066	0.00963600754901529	0.910487626899032	0.952023895889318	0.1640625	0.0078125	NA	2.45817686967983e-24	1.67703934030868e-23	1.87664219200037
TCEA3	4	1	23395915	32.5580396362755	113.639972091552	46.2678831317249	64.8525609477753	0.0327778900430098	0.0343897328864337	0.000550319253528122	0.00257049739495985	0.16015625	0.0078125	0.116299802511557	4.54310376224415e-15	1.60783281585672e-14	0.777132045783716
RO60	5	1	193087899.4	33.6991586230016	117.814043969955	29.0996048321289	26.3512890768847	0.00729010888246657	0.0253184341620619	0.0608309355152466	0.139191579194408	NA	NA	NA	0.213539152789467	0.244989978589397	-0.0871276776629387
STRIP1	2	1	110055892.5	38.6146892565133	101.033349828863	7	5	0.0437857927803162	0.00915621973459863	0.193603003243278	0.332697492698187	0.12890625	0.01953125	NA	0.000249445599598155	0.000398500693391043	-0.14509964659803
ST7L	3	1	112572048	32.0336482623568	93.2837511380697	10.2991883182503	9.85233512496762	0.033431400740642	0.0458923567078362	0.600349591487886	0.728293935480785	0.12890625	0.01953125	0.492063492063492	0.00017477084647992	0.000283483219190074	-0.179080918758232
CD55	1	1	207337203	29.8376099647277	86.747411922351	5	4	9.99991009226543e-06	0.137595192840481	0.136594806292114	0.257038271569161	0.06640625	0.078125	0.000550094336399356	0.000272559411109666	0.000433591140724395	-0.374859247961843
ADAMTSL4	3	1	150555357.333333	35.7767018579371	99.8213150454443	5.72702879330445	15.8552721220804	0.095705785937034	0.0423551966432427	0.297106454796228	0.452912338358357	0.06640625	0.08984375	0.0649153398195194	1.52158317920576e-29	1.50234782079383e-28	1.8887740763429
YIPF1	4	1	53889261.75	25.7119491386517	86.4615209027872	49.3154796862371	36.4937507734651	0.00154313132048893	0.0205255598406625	0.0094532524597987	0.0302078932438911	0.1328125	0.02734375	1	2.63627387119283e-07	5.37942371013672e-07	-0.271876515934183
IPP	11	1	45700149.5454545	33.0437823886082	107.680057702048	19.9317145086289	15.7495470574688	0.0118450718702076	0.0236353780875527	0.695134884278381	0.799061121735684	0.14453125	0.01953125	1	4.08006128576205e-10	1.02340407666125e-09	-0.367030811830673
TRAPPC3	1	1	36149112	29.3435661955554	94.1925714524997	13.5	14	9.99605628632294e-06	0.0249029181253963	0.105732650783137	0.21275107259862	0.15234375	0.015625	0.492063492063492	0.480757380356164	0.518629961186279	-0.0317048777738136
KIAA1614	9	1	180943172.555556	27.8013592698826	96.3198688020775	15.521561117153	18.2721516288714	0.0410892226592972	0.034025566421172	0.444458625852918	0.596049266312579	0.06640625	0.0859375	0.36478716560522	0.0171113999006205	0.022822589079558	0.184854157420652
RBMXL1	2	1	88981560	22.8840057014875	103.366622951555	30.6702136339948	20.7482105318564	0.0173983374523971	0.0352387024328755	0.167202587821528	0.298468086786322	0.125	0.01953125	0.290818338272098	2.09408887421388e-13	6.62260723274845e-13	-0.422638349379528
HSD3BP5	8	1	119603410.875	18.8803296252401	70.5911432735915	5.62793170084116	4.87696180743314	0.0360642302949855	0.0373667487416817	0.995466913087924	1	NA	NA	NA	0.146850377873856	0.172931322597631	-0.227472554583211
TFB2M	2	1	246547920.5	28.4033716613022	112.155693119716	84.2111214965854	52.8065737729874	0.00670460696673838	0.0318977985682333	0.00116275096441841	0.00498044996425887	0.0859375	0.07421875	0.117966667344987	1.88173550875429e-28	1.6926651816237e-27	-0.703734063849618
ZNF669	4	1	247099645	34.4212906458125	124.174702304836	10.6593051128366	6.40102527537462	0.0156925350009386	0.0250849635981928	0.554459307613748	0.689094966217354	0.09375	0.07421875	0.00299999473299213	1.57531431690417e-11	4.35663849546758e-11	-0.466866365294651
NLRP3	2	1	247433487	30.7221658175305	101.102201953399	4.59865103381937	10.414662366735	9.99924054078593e-06	0.0537356533153702	0.395188697473749	0.550973476114458	0.0859375	0.07421875	NA	1.58416103508062e-18	7.15621209504907e-18	1.34767706252456
GGPS1	7	1	235335557.714286	30.4115084844219	106.020369451943	20.3979096841643	15.3852350797604	0.0455618132951942	0.0568806274852742	0.775269917621098	0.857789258490908	0.0859375	0.0703125	0.71967227998224	3.3847368043312e-12	9.81617011755463e-12	-0.281331762332566
PRELP	9	1	203489751.111111	26.6995214995072	94.2338618155952	41.2776471882904	14.4960375943278	0.0132092503494706	0.0138216467664127	0.401252822758166	0.557031702803802	0.06640625	0.078125	NA	4.42354900239484e-08	9.56774111003086e-08	-1.1146100519225
NMNAT1	4	1	9985242.75	17.9322557019878	97.2998412639762	16.0099165662927	9.90722231033145	0.228588166612784	0.229876655081754	0.321298320620842	0.477363150649342	0.16796875	0.00390625	1	3.55166592044711e-31	4.01423318852929e-30	-0.69843423945201
MCOLN3	1	1	85018790	26.0899097934995	44.6832086718626	11	4	9.99938115578665e-06	0.208086815043497	0.00105225314493954	0.00457035805024261	0.125	0.01953125	0.0151319107872494	2.44465608144623e-05	4.26065406623246e-05	-1.12238009798251
C1orf52	5	1	85252311	23.2037416094504	77.8105243605397	18.7563816420714	20.4776754118042	0.0566518932396537	0.0114394405087365	0.0528072398215872	0.124193662345201	0.125	0.01953125	0.300894755237932	1.87238949765014e-10	4.80834717933965e-10	0.2863746321007
DR1	12	1	93363600.8333333	27.018733107905	90.9264929246952	22.5695558103101	21.2578126055598	0.0305859489124762	0.0505145343653281	0.00018852288673514	0.0010027159616353	0.125	0.01953125	0.492063492063492	0.0105738687371226	0.0144154404054308	-0.115236348990171
CYP4A11	12	1	46930856.5833333	20.7642418897587	72.8857977898973	114.934301673539	45.0730429163425	0.0292495533319894	0.0881787302582684	5.09086917613958e-07	4.86107579277391e-06	0.140625	0.01953125	NA	1.41847190745976e-05	2.53019284170449e-05	-1.37291249288004
SEMA6C	4	1	151133401.25	21.5669438492117	93.4033821035942	14.4835307428138	19.5904302258421	0.0160435161174309	0.0157587156443448	0.917015952763028	0.955953714803195	0.06640625	0.08984375	0.492063492063492	7.10326326323305e-08	1.51126162795631e-07	0.519654727970035
ZNF687	3	1	151288313.333333	20.6935867306585	85.9955267597768	58.6274346952353	41.734413975465	0.00442787599620324	0.0159347111420943	0.212274691756276	0.355971956368743	0.06640625	0.08984375	1	2.43269285015279e-10	6.19803071495621e-10	-0.309142345690114
TMEM69	1	1	45692659	32.1285457545008	124.925137960076	4	5	0.0691680760719992	0.182873121612668	0.371422127532505	0.528434379088943	0.14453125	0.01953125	0.492063492063492	0.391301313090538	0.429657491831524	-0.0370255659838456
LIN9	3	1	226250102	23.8219808437401	76.2591134844167	6.72099114025622	6.49589588602586	0.0139382051214762	0.0628811292613177	0.430645957067931	0.583550876758306	0.0859375	0.07421875	4.00259867303962e-09	0.15674162532852	0.183491720782044	0.090693178394931
KIF17	3	1	20671863.6666667	23.3007873320315	72.8238282114345	11.5486885487393	10.3364893445343	0.00912435139278387	0.0558183911224883	0.219768862953653	0.364741425613791	0.16796875	0.0078125	0.0188481820242514	0.352526912656735	0.390337043980986	0.0791350218275848
LUZP1	13	1	23096475.3846154	22.8273969235449	79.3303690891255	45.8784145073937	37.6139793397408	0.00785608672856216	0.0121134777767863	0.416497028630596	0.571170255316641	0.1640625	0.0078125	1.74468967432192e-09	0.0770755280265057	0.0947135801758005	-0.117749719809451
POGK	7	1	166851289.714286	32.7544534424079	106.779256950084	46.8790205375105	37.8178909235103	0.00985873303853197	0.0337063464230981	4.80936254220436e-09	6.72364469297297e-08	0.06640625	0.08984375	0.000160953592883328	2.10758208073376e-07	4.33025527291543e-07	-0.243568821782822
PTGFRN	13	1	116988719.692308	37.3821391949271	116.342407512791	48.5788053258896	63.8775581106699	0.00716860596388331	0.0337741504927	0.000303102692182299	0.00151790108576699	0.12109375	0.0234375	1	6.47318555766566e-06	1.18954767239504e-05	0.630389377629188
GPR137B	26	1	236211787.346154	21.2969555948814	76.226729608639	13.0312283605782	12.2041380663363	0.044485142258154	0.058735325349187	0.080361086530715	0.17222880841102	0.0859375	0.0703125	0.492063492063492	0.458150495865219	0.496464870890212	-0.0855580273401349
KAZN	6	1	15112984.5	24.0146278341631	87.8160393348752	6.22973745560114	7.15116938927579	0.0825963488787131	0.176082806938769	0.100762679324692	0.205039151543625	0.17578125	0.00390625	NA	4.91738531381018e-34	7.13966521524363e-33	-0.964637746149506
FBLIM1	6	1	15779819.3333333	25.4823066775773	91.3816540003679	93.9685871434241	73.3769896575427	0.0487592553720236	0.0200383820831273	0.00108384403860755	0.00468734412543523	0.16796875	0.00390625	8.30738123189894e-23	0.494245873164436	0.531762731672738	-0.0891648929437606
IKBKE	5	1	206488360.2	31.972450488038	96.4810620889806	10.763473079402	13.1763248381514	0.0246007238681723	0.0311655837222708	0.330321542814865	0.486757827944463	0.06640625	0.078125	0.492063492063492	3.84861390048341e-06	7.20184276651927e-06	0.54915644123004
ARNT	3	1	150819414.333333	28.5457189570078	102.881822293368	114.315074922718	91.2182685969542	0.00598316201157132	0.0165944356114812	0.00685578891959446	0.0230350693629434	0.06640625	0.08984375	1	0.0252599620865606	0.0330753926038038	-0.0954865243289342
PHTF1	6	1	113732729.666667	23.0879928171474	76.4567352467559	9.49058353602164	7.02288799899731	0.0347342637313261	0.0668501543672367	0.395201109119601	0.550973476114458	0.125	0.01953125	1	6.37197510136906e-05	0.000107464807182434	-0.219228958492399
PSMA5	2	1	109401363.5	31.4507542867605	91.2711888610834	14.9918146605001	5.5093620910452	0.0266074722396591	0.000536792983838118	0.506436733920702	0.6509789623314	0.12890625	0.01953125	1	7.57563737015469e-06	1.38243785396394e-05	-0.245323752211673
MTARC2	9	1	220759396.111111	18.6511649807736	68.8175678395153	41.7777165769096	27.3621298222283	0.0126647847037832	0.0247828181629927	0.162988968432489	0.292924229980069	NA	NA	NA	3.6516456151162e-21	1.961806764288e-20	-0.812251242180667
DYRK3	4	1	206652349.25	29.8556197777178	94.2840108940333	8.46670387343972	13.0434073932477	0.0293972224161883	0.00763580909919074	0.257927690295976	0.409181582753493	0.06640625	0.078125	5.11907099646163e-19	2.39963596926594e-18	1.06865424113003e-17	0.708528268491987
HHAT	8	1	210539949.25	17.512234094961	58.3761181708714	31.7343946456589	22.1852928955355	0.0350202078754693	0.0588941836740236	0.0938073741528493	0.194356650496101	0.06640625	0.08203125	0.000339790918309249	0.00143594945296777	0.00213862803193845	-0.26581224972698
FLVCR1	18	1	212896942.666667	33.5295918552771	106.570733235719	10.3250568367062	11.1845169082193	0.0432887728994275	0.0482504698086605	0.542082908039493	0.679466461230404	0.078125	0.078125	0.64085478519839	0.000519673094359611	0.000806426115870457	0.262284821229358
DFFA	4	1	10461659.25	29.3736028678438	109.243904281331	7.27792871435967	4.36339560661747	0.119253742953989	0.12063524789512	0.685746829093327	0.792189742599302	0.16796875	0.00390625	1	5.40319766936511e-24	3.59314231389077e-23	-0.439336905764294
AGTRAP	11	1	11752444.1818182	29.6295270851808	90.9036385327734	73.7195812641181	75.5660551677006	0.0185856125627818	0.0798532678174424	4.63593487753484e-05	0.00029318040516096	0.16796875	0.00390625	1.14813624627154e-09	0.0642258782741138	0.0797629204358306	0.150258131508495
LMO4	5	1	87346460.4	14.9700811678315	44.1790719146002	20.533290467211	13.2036264841147	6.25201949398766e-06	0.0463680815431913	0.0579296845348561	0.133817682060915	0.125	0.01953125	2.35941562690778e-08	6.61971186248158e-06	1.21504435725452e-05	-0.34914091179393
CCDC18-AS1	8	1	93333104	27.1172682040785	104.740000889122	11.3124615534211	12.7569662991852	0.0886035932483065	0.0928292998404425	0.157484668818379	0.285538474130471	NA	NA	NA	2.58098469397713e-08	5.67786551268279e-08	0.658403605499211
TLCD4	2	1	95193079	27.2515148465253	93.7507641545371	40.7472801110869	14.8941593308559	0.00547839273629969	0.058748481265294	0.00156766212823865	0.00645831884276761	NA	NA	NA	1.70725370198863e-21	9.37210284780477e-21	-1.14608058145006
CCSAP	7	1	229323778.142857	25.3022710839587	95.7768164687179	7.70244180501009	9.58351519746154	0.0175595162022703	0.0189787667848688	0.935751867030667	0.968049571930749	0.08203125	0.0703125	NA	1.82386457274038e-09	4.36686390830545e-09	0.5328565241222
MYSM1	22	1	58660526.2272727	25.7498032706334	96.681121509531	16.3012194075555	19.6609373773784	0.0307206862749446	0.0204794164965711	0.615014768178942	0.740728226626129	0.1328125	0.01953125	1	1.28115122194999e-05	2.29355636872963e-05	0.373936165673806
RLF	1	1	40240054	17.0000544258287	75.2059977912487	35	58	9.9997438065034e-06	0.0205518411264435	0.130797916172621	0.249275485870794	0.14453125	0.02734375	1	9.29133619610289e-22	5.21687567778211e-21	0.729390290992879
DOCK7	1	1	62494430	33.8681111159894	104.513480310859	55.5	50	0.00842033618458948	0.00237490002511669	0.311562257440841	0.467918652917748	0.12890625	0.01953125	1	0.00818350355738721	0.0112651243208229	-0.186336397179275
TMEM125	1	1	43272669	33.2118388037089	116.417670751005	69.5	30	0.0256319644970654	0.094095812328062	0.00245440554315017	0.00950826316732227	0.14453125	0.01953125	NA	1.69710131423882e-08	3.78042336423183e-08	-0.834040166973277
NUCKS1	3	1	205715130	27.0129130560042	83.6132816241883	415.869113641158	313.491186404908	0.00120258892577544	0.00772363152218034	9.677393111411e-05	0.000560101731637439	0.06640625	0.078125	4.00546210580414e-08	4.46908995418636e-08	9.66070695383862e-08	-0.298806086146485
MDM4	11	1	204552352.545455	34.2319765874379	127.527867672062	9.01727682248385	12.2465364720478	0.0488908380046689	0.0427226693181615	0.500249029315181	0.645153536739064	0.06640625	0.078125	1	2.40965082974932e-16	9.36489212316783e-16	0.874702313584138
IFNLR1	10	1	24155293.2	33.7119339560064	116.855708667354	13.6101979368366	9.80663653725276	0.0136220466425483	0.0477732225606877	0.139498557349901	0.260917168508742	0.16015625	0.01171875	NA	4.51468938381868e-10	1.12817425577552e-09	-0.498839962251628
C1orf159	4	1	1083224.5	24.1625570956219	99.2127664344525	12.2762019381062	15.3624476182363	0.0240167100645538	0.0293203841259848	0.938151422164842	0.969784426900225	0.16796875	0.0078125	0.492063492063492	9.38316409423346e-13	2.82918885429164e-12	0.660314391316914
INTS11	4	1	1316034.5	18.546021000153	78.2843809128512	102.303331954482	120.212381811905	0.0442215649659148	0.0163059147032207	0.0182537305126967	0.0525222679250524	NA	NA	NA	2.79845006206067e-15	1.00547103276767e-14	0.481554606730728
GLMP	3	1	156293740	30.9999316580419	103.736293835261	232.833336336927	231.063563303247	0.0101490991429455	0.0167587481307015	0.045767829790857	0.110301200327965	NA	NA	NA	0.0049350733539443	0.00697749135248679	0.229533259610619
NIT1	2	1	161121914.5	34.5492372025084	86.9637995227576	15.0870130002922	18.0956332063956	0.0969160519580896	0.0575676663494801	0.621419703588105	0.744877304717745	0.06640625	0.08984375	6.61894958328892e-09	0.209431773818107	0.240625165524324	0.0744645716271146
PGM1	6	1	63648194.8333333	18.3665172605864	75.2644844666258	303.506087383562	360.82196059157	0.00368507621106752	0.014806241455806	5.24213079593051e-05	0.000327402781199817	0.12890625	0.01953125	1	8.11209640626706e-05	0.000135520713676021	0.301229824749241
DFFB	5	1	3881331.6	41.7217755990166	123.519227385555	6.54592792488787	7.64480479030193	0.0556234184890822	0.0465507548780871	0.807674337346991	0.881132435044645	0.16796875	0.0078125	3.22355613626003e-24	3.42342604642793e-05	5.89214285346448e-05	0.288251610426126
C1orf174	4	1	3890746.75	20.8725114191529	73.6506163874473	40.2614770506023	38.6111143707389	0.00846533277274245	0.0451726580947231	0.000234183053347559	0.00121195248559776	0.16796875	0.0078125	0.00651061803372674	0.000156014014885255	0.000254297455177823	0.154092768920366
PRXL2B	1	1	2589991	21.9998787141964	74.0240632001305	99.5	91	0.00142744026973292	0.0281529858830983	0.00639051061705693	0.0217255777493472	NA	NA	NA	0.774099827288903	0.797696136855944	0.0218569825046556
COA6	1	1	234373513	28.1563432393358	115.238789408405	38.5	36	0.00353384340036179	0.021850270965405	0.0925501885982356	0.192478258966613	0.0859375	0.07421875	NA	0.337606063679665	0.374952306675709	-0.0714198292025346
RNF115	8	1	145744317.75	24.1063753135581	86.1083170739634	32.2765421619425	33.2472965830026	0.0253551259177484	0.0127091030738834	0.39409597105848	0.549813494388471	0.08984375	0.07421875	1	0.00164875932847439	0.00244049135994935	0.134407609647006
FMO1	5	1	171278413.6	17.8751940428911	79.3085213177646	128.530318572831	79.455762970994	0.0332763160595196	0.0407275305064514	0.385343255227049	0.541684747369498	0.06640625	0.08984375	NA	0.000805875221046714	0.00122916321593994	-0.76960156171154
CRYZL2P	8	1	178007092.625	27.6701839284416	94.36032027094	84.2574219475229	97.2701678743926	0.00797637290862586	0.0258359409211891	0.00240403441538503	0.00935211971125144	NA	NA	NA	9.44289610031653e-07	1.84954684081779e-06	0.437358097623105
RALGPS2	5	1	178890828.8	29.0461941193186	101.259471031187	24.5151656947524	12.6641552683423	0.0507011007596665	0.13572808045415	1.87249847417505e-05	0.000129615524753928	0.06640625	0.0859375	0.492063492063492	2.14747736627001e-24	1.47216593056948e-23	-0.825011504766017
ABL2	13	1	179102762.461538	31.0749603128646	114.996526972465	21.0038179498811	34.6094680943764	0.00824366274581176	0.0230884285324204	0.397604381093172	0.553263227855113	0.06640625	0.0859375	1	4.29109538286481e-18	1.87559456622709e-17	0.774749071879624
FABP3	5	1	31362299.2	23.5830088106425	73.2313035630501	11.517663037394	5.57749399681902	0.0536345737512795	0.175692729230137	0.00541863087958984	0.0188621447822956	0.16015625	0.0078125	1.42514361708003e-09	0.0346499833772515	0.044571906150315	-0.335102555584694
SERINC2	3	1	31421721.6666667	22.7096478605689	74.8874664875938	354.947304546176	249.216803682506	0.00380549068927957	0.046705422477041	2.40014538082299e-09	3.51836845327195e-08	0.16015625	0.0078125	0.000714732621271178	0.743357302391903	0.769728577268748	0.0409292951701095
GTF2IP20	4	1	223954191	27.4693253254215	101.413216996786	6.93900237429529	11.1121969203766	0.0158481698650752	0.0315582561793794	0.870686471609674	0.924248342611236	NA	NA	NA	1.32206599870921e-13	4.23307815532423e-13	1.09838064400073
GUK1	3	1	228145550	35.6251261181134	123.679950725906	6.27244725344846	22.795402102962	0.0654198571452914	0.0277536122596701	0.44612839805505	0.597168016352852	0.08203125	0.0703125	1	6.19959780034219e-20	3.08617341050001e-19	0.798351175197887
PINK1-AS	10	1	20650823.2	24.7794514098792	85.1140425507632	12.8912164341038	14.695163202487	0.020035278035293	0.0487506026119931	0.644726695113427	0.762075912542821	NA	NA	NA	2.17355793700402e-06	4.15522343628807e-06	0.270191255446479
TMCO4	6	1	19716234.8333333	24.1764475375647	83.4329661327207	71.9896586393545	54.3321700308571	0.00063673513386891	0.0449624737628072	1.20284537315143e-10	2.21819378050323e-09	0.16796875	0.00390625	1	0.298050334393553	0.333902466812443	-0.0985630147167986
UBQLN4	4	1	156037513.5	25.4308870146097	103.01103523737	70.3022334581414	52.4385090183986	0.00937724143630382	0.0259655088253305	0.0044398776115671	0.015980119687163	0.06640625	0.08984375	1	2.16490689723869e-17	8.99397307822016e-17	-0.444266117050407
FCGR2A	4	1	161514459.5	24.1656427734382	92.5073927942393	32.606455960174	120.046671676374	0.0147351737100178	0.00775034881778308	0.628245623516029	0.750568230550817	0.06640625	0.08984375	NA	3.02799472947402e-31	3.43952259892611e-30	1.75452859107716
ATP1B1	23	1	169127416.043478	32.5851974611836	95.8035102440571	8.96632340864307	7.70539799205879	0.0220752905781385	0.0674977244213758	0.0111919471734637	0.0349773686696684	0.06640625	0.08984375	1	5.40020702777383e-50	3.05786722947693e-48	-1.35715655312174
IPO9	5	1	201879954.4	30.9315373363721	99.3585763239614	21.9325414054384	22.2934291827858	0.0158343765959555	0.0327737589081919	0.0644914472677811	0.145415753508965	0.06640625	0.078125	1	0.0127477974415841	0.0172318937724922	0.0991351285189149
ELF3	7	1	202013686.285714	28.8160800569335	89.7883671406517	70.5159631072468	32.2100043369989	0.0448688126069306	0.0345608341969642	0.00774741746780691	0.0255406811118012	0.06640625	0.0859375	4.10104125625852e-05	6.28386080546097e-14	2.06274561222741e-13	-1.11163457416771
BTG2	3	1	203306556	35.911688051758	117.52722059534	15.0614068441915	5.33600108701604	0.0287657761537602	0.0707632840430277	0.344520860852018	0.501804832778431	0.06640625	0.078125	1	4.68167323840172e-48	2.20916455937081e-46	-1.95786698950597
TENT5C	7	1	117624690	29.5664466869911	95.2647584874839	33.5014224354787	13.4646026631023	0.00855490051550724	0.0200129193468905	0.283908735898611	0.438309511876191	NA	NA	NA	7.91391197085209e-13	2.40152875321275e-12	-0.900117244422394
SPAG17	1	1	118023330	34.594872049422	96.2142474291775	4	6	0.00621008639490251	0.0300495862203628	0.597954121368446	0.726242280345982	0.12109375	0.0234375	3.89241210290915e-12	0.000628374121041552	0.000968736308303237	0.61921503674183
CD58	1	1	116519852	32.3592625612057	159.104036947634	14	19	0.449483126738168	0.371480553728514	0.391433928428177	0.547934919629615	0.125	0.0234375	1	2.14540960864035e-12	6.31576912343435e-12	0.518141781896852
SDCCAG8	9	1	243318057.111111	29.3189735629595	118.248925709773	20.3461719633069	17.9527651446867	0.0635452095029493	0.0499504449535673	0.0115712342680627	0.0359950910955266	0.0859375	0.07421875	1	4.49776575951065e-07	9.02981691658538e-07	-0.213303541618925
TMEM51-AS1	7	1	15116229.4285714	31.7014960069677	104.525105874355	4.91009572517845	5.57084751680301	0.0512266914249147	0.12974880874347	0.0721509521396319	0.158399009613707	NA	NA	NA	8.02803634241454e-07	1.58172427936403e-06	0.64313689214357
CAPN2	4	1	223754328.75	32.2473179567322	101.225079500849	606.239557006634	342.814154811267	0.0136557166080037	0.0264630944268915	4.54552112202791e-08	5.39923005756226e-07	0.0859375	0.07421875	1	5.16137475609805e-35	8.0735592697252e-34	-0.722285644745525
DRAM2	2	1	111121736	17.5463889305445	80.9043166814422	28.3871233271754	26.977108967619	0.0232471168526475	0.0330521700280587	0.184177939761435	0.32065225344168	0.12890625	0.01953125	0.492063492063492	0.892799127348212	0.906322732607557	-0.0070753969952338
PHC2	8	1	33333351.875	24.0885012087134	96.7654438391572	312.81603340939	381.36427631134	0.00483232520735488	0.0284440028885327	4.42319999050425e-11	8.77304313387535e-10	0.15625	0.0078125	1	5.50150577826308e-07	1.09787758482519e-06	0.312452407035746
NUAK2	7	1	205306400.142857	24.6604142874164	74.1322315822854	111.603185009324	24.0523712891006	0.00795909552685611	0.0298071079435576	0.000842770531445605	0.00375639308093412	0.06640625	0.078125	1	8.63228197379154e-49	4.34491526014174e-47	-2.0627273379026
MOV10	6	1	112697287.333333	26.9654051305462	74.5434835589294	62.5547428220408	62.4572704616021	0.00280272397485742	0.0194814972888882	0.00765904606321763	0.0253253811655094	0.12890625	0.01953125	1.61124805032561e-07	0.000713919535313111	0.00109391675516452	0.192291426948306
IARS2	1	1	220147681	24	56.0196593462914	341	293	0.00191124971508501	0.0205439914941515	4.6005338754799e-05	0.000291246586383237	0.08203125	0.07421875	NA	6.95280708412948e-06	1.273500569752e-05	-0.223301322133238
PMVK	1	1	154936792	39.0007307192417	125.702936444239	51	61	1.29651491663503e-10	0.0252625427552121	0.000198938542957385	0.00104979408492016	0.06640625	0.08984375	0.492063492063492	0.114963794890012	0.137672092326254	0.13334317539003
INKA2	8	1	111725453.875	28.5177951706107	100.859419488743	10.7384612668298	12.1450006812185	0.0609074441353081	0.0369986421635576	0.634231844781223	0.754469810233641	NA	NA	NA	0.0399762445397209	0.0510983035454107	0.187583975102263
CELSR2	12	1	109270363.916667	26.5788477465463	89.6414449070459	76.8942862927003	49.3067205799637	0.017492508637893	0.0465408579923587	3.49579170167502e-07	3.47156501284726e-06	0.12890625	0.01953125	1	3.54428092717156e-11	9.57977171109345e-11	-0.72639568714552
CD46	6	1	207772483.333333	36.4387375035826	111.276724953393	139.993853025753	105.006822105784	0.0291832472510622	0.0241580213258971	7.47668621488079e-07	6.92568196238842e-06	0.06640625	0.08203125	0.492063492063492	1.38951633968071e-18	6.30207150455909e-18	-0.50013120555882
PLXNA2	13	1	208114295	27.1327128027208	96.070143890539	15.9090771916244	31.4573157720518	0.0372320111747689	0.00804371684159973	0.00745207777575879	0.0247290240256567	0.06640625	0.08203125	0.734083342377029	2.77266849508523e-20	1.40998970394433e-19	0.973053582709505
EIF2D	3	1	206594818.666667	29.8557050146633	80.4822833162463	4.24452073811432	4.64625531314553	9.99963706058076e-06	0.035042694019567	0.242435821815948	0.391599664578073	0.06640625	0.078125	NA	0.00060873115774457	0.00093973287369919	0.149037560215439
CAMK1G	3	1	209611465.666667	29.5088482549787	105.346705710673	11.7523909498904	6.02667899989581	0.00284466544552646	0.00772593395358688	0.461069972766264	0.61140237139573	0.06640625	0.08203125	0.00617443380763762	0.00798023998503586	0.0109973494561367	-0.522384919648459
FCAMR	3	1	206965175.333333	20.9389748974836	90.1132936891388	76.6780681996814	11.3603771614461	0.0128514739452497	0.121991073004087	8.77068484116968e-08	9.8458273416811e-07	0.06640625	0.078125	NA	4.30214304793727e-08	9.31624787949297e-08	-1.52194267720745
SRGAP2	9	1	206457972.444444	26.715848737176	113.059867215934	39.2801313118278	42.2652393869671	0.0117653626609944	0.0167970684985456	0.0470245339339403	0.112745007024229	0.06640625	0.078125	NA	5.25278392239962e-06	9.71863713791467e-06	0.304678880456424
H6PD	21	1	9264298.47619048	22.800056563227	84.5312261192268	52.6161072542126	76.5602181127786	0.0200710035550579	0.0411884537631514	1.55035313506235e-05	0.000109130043813625	0.16796875	0.00390625	0.0574709405014039	1.40815928540345e-20	7.27527550510678e-20	0.774317268257118
SORT1	5	1	109335515.6	26.7653847083443	86.1633998007121	203.135564267807	59.8140631645062	0.00134110035204579	0.0222843515937986	1.34869043704739e-06	1.18135110870888e-05	0.12890625	0.01953125	0.012992988763456	5.81264812739626e-49	3.03355944897524e-47	-1.42831646312816
PABPC4	2	1	39570618	13.0010879404277	39.0494028953031	134.243447569167	182.845352019771	0.0198796527435944	0.0275280189435441	0.356911521909861	0.514410273602827	0.14453125	0.02734375	NA	5.24720422644152e-20	2.62708169162026e-19	0.538079443347283
DDAH1	11	1	85349667	25.1870920725061	94.2238385633378	381.33893551652	187.209686672156	0.00253163758795126	0.017532870440352	2.95519591065157e-08	3.62762311023987e-07	0.125	0.01953125	2.9153034262655e-09	2.31677872189651e-21	1.26141918391721e-20	-0.826782595556167
DBT	5	1	100190589.4	21.4171821320186	75.9503570947206	19.4126327767614	7.69882646652536	0.0129473928325314	0.0496126680522103	0.243557801917168	0.392729233661389	0.125	0.01953125	1	7.56189847472007e-86	2.14096250565512e-82	-1.50162281394851
INPP5B	11	1	37878826.7272727	29.1054496496884	88.5604216102406	19.2328465916339	23.1094303809875	0.0142249545348284	0.0295995762684757	0.0708360430371102	0.156450642502332	0.1484375	0.02734375	0.0279038971566301	4.36266354372221e-07	8.76635284468666e-07	0.283791275440903
MIB2	6	1	1617231.16666667	21.918621499854	82.5956475588924	27.2431157939613	23.5095147245365	0.0320762923049055	0.0705684818079019	0.0277151121072208	0.0740971312844444	0.16796875	0.0078125	1	1.36601470382439e-13	4.36885527275098e-13	0.614056942897228
MED8	1	1	43384802	37.0009527144261	113.806854599124	63	69	9.99978604629543e-06	0.0177468445581475	0.00895785139851828	0.028915522993774	0.14453125	0.01953125	0.492063492063492	0.0116678931056647	0.0158439915373684	0.106891413156983
RNPC3	2	1	103543955	44.189361935007	131.836846619906	15.1175170931696	21.7742201479461	0.0243683820386785	0.0215176428272143	0.983816323678856	0.998003000021986	0.125	0.01953125	0.492063492063492	2.58910430334369e-07	5.28507682685063e-07	0.568195004152601
PRUNE1	2	1	151030662	21.1734356603964	80.0496510501458	107.129540656794	70.5636505877985	0.0198291815553425	0.0258701243839728	0.912939261654161	0.953791988985993	NA	NA	NA	1.87436245606883e-15	6.80793932488117e-15	-0.420393172024427
MTMR11	4	1	149933431.75	21.9853381707829	75.2225919947831	31.6248737361765	84.1988225995928	0.0226208265886886	0.0128581794557181	0.334001801709838	0.490923310154921	0.0703125	0.08984375	1.01772562559053e-24	8.89959364677863e-31	9.70981676780038e-30	1.58886702363023
FAF1	2	1	50548110	16.2903984241241	47.5824699505	69.8520273782931	49.9127867563093	0.000470602693528228	0.0190893163653652	0.0301319685026669	0.0788482188076038	0.140625	0.01953125	0.000163897933534497	6.46216464311013e-08	1.37797052500889e-07	-0.212168396852098
NRDC	5	1	51804036	27.7213087013929	115.333841296199	133.031559004079	156.839359769108	0.00122684231090391	0.0178856037333228	1.34993862713809e-07	1.46241333427811e-06	NA	NA	NA	1.89783844602669e-08	4.20936553099339e-08	0.214061810844284
PODN	5	1	53075599.6	28.8489082211476	97.6511820604951	9.06941676493173	9.84139546173567	0.0443221507761341	0.0344196988208328	0.678093893950037	0.786281668908755	0.1328125	0.02734375	7.58174922267711e-05	0.0467293954832527	0.0592488136865021	0.452891509736748
HOOK1	1	1	59874502	14.000003305632	70.1086249912701	99	106	0.00565289513189844	0.0134933577837895	0.354251698322804	0.511720433394062	0.1328125	0.01953125	3.66232921890016e-08	0.00854339365650196	0.0117377087419489	0.246607170683175
TM2D1	3	1	61682976.6666667	32.2688937682493	87.5855415833814	26.2076290240619	25.9321447793896	0.0176255412530199	0.019237190843776	0.35790743973768	0.515030255490998	0.12890625	0.01953125	1	0.108918498175478	0.130861658374421	-0.0793022571414504
USP1	3	1	62446043.3333333	31.640238985551	111.222334708274	32.2809575017585	28.3455140786522	0.00177360898222233	0.0150553437006856	0.163222189341088	0.293256109631267	0.12890625	0.01953125	0.492063492063492	0.0175297714351751	0.0233476021996187	-0.145895128583869
EXO5	3	1	40513178	30.8285398047935	101.309225707414	17.318157833775	16.9678265305195	0.0052150714282631	0.0415804308724664	0.0177408845287301	0.051401329868681	0.14453125	0.02734375	NA	0.114146153081879	0.136765254300918	0.0724685763554148
PTGER3	13	1	70981429.3846154	27.7032324044899	86.481919264259	132.440156833734	19.114180051321	0.0102894711943689	0.129783578403486	2.71832681655063e-23	2.73622246809292e-21	0.12890625	0.01953125	0.00651061803372674	9.83139429789132e-18	4.18730877862426e-17	-1.91340997452051
C1orf210	3	1	43283372.3333333	23.4296923784117	81.9008984443544	85.2327764205097	32.9536459845421	0.0100866312773572	0.0764957655175395	0.000289698989951509	0.00145863864094384	0.14453125	0.01953125	NA	9.8652929521266e-15	3.40415730295045e-14	-1.22255796726656
PLK3	2	1	44804006.5	19.5269053820098	54.6098513508118	27.2529766164539	45.1278073915151	0.00906871134186675	0.00731513363019887	0.925424385078967	0.96264219319401	0.140625	0.01953125	0.00674470897870896	3.14798310506095e-10	7.95779211268198e-10	0.811703024101564
ATPAF1	5	1	46640933	37.106216938132	109.111105313272	48.0266313522155	21.6136122053953	0.0046844414062052	0.0336147287002542	0.000538435966893894	0.00252418832374638	0.14453125	0.01953125	0.00651061803372674	5.96878686965691e-43	1.80257363463639e-41	-0.931897966061554
SMG7-AS1	1	1	183471970	15.0641161120718	45.4269783602191	5	6	9.99953455954781e-06	0.0454504438157942	0.448644813004625	0.599334295098746	NA	NA	NA	0.0144232363323027	0.0193925147172418	0.260240949143965
RCAN3	7	1	24535448.7142857	30.281803953417	116.436565023603	27.8643579439621	16.7974711796757	0.00544809563293058	0.0504661401980276	8.01289405091659e-05	0.000475381862676923	0.16015625	0.01171875	0.492063492063492	3.00620354716399e-09	7.09128414322687e-09	-0.534961903938158
RBBP5	4	1	205095829.75	22.4997991269585	72.1691354589068	34.1065884950859	25.3081979058199	0.000837263876927815	0.0255058109436456	0.0012187714287643	0.00519278309983915	0.06640625	0.078125	0.034242283269799	7.4956464941978e-32	8.93559963650422e-31	-0.537620779471101
SLC41A1	4	1	205797418.75	32.6008444714045	107.452546888148	96.0315948757848	86.0085973912551	0.00324333047562968	0.0179884371927245	5.31158096724987e-06	4.13126764349074e-05	0.06640625	0.078125	1	0.0146401274668213	0.019679459176469	-0.173169601776537
STXBP3	7	1	108782011.285714	31.6375167591546	105.631113287282	72.1359418449484	51.4998876829218	0.00730432644426523	0.0285972957196147	3.3979599767216e-08	4.150046365907e-07	0.12890625	0.01953125	1	1.09839501620373e-16	4.36008536926297e-16	-0.391037941976945
PAFAH2	3	1	25973150	29.1368217797705	90.6385378924709	69.7072024172686	35.3434265369426	0.000729603100181306	0.0196775273965302	0.0110055076721492	0.0344481801430139	0.1640625	0.0078125	0.241330502476999	6.64501925564242e-61	1.01695733878582e-58	-0.989287512174874
MYOM3	17	1	24083263.2941176	28.0253804565378	94.7033602941072	43.5531442678054	31.6870793570105	0.0489218844261129	0.0617622573633618	0.387269962418136	0.543491794591456	0.16015625	0.01171875	5.01132545875252e-23	0.0679217254828533	0.0841130170687057	-0.337278848866674
NIPAL3	9	1	24463162.2222222	28.4033452438564	102.281978171317	57.4856336040318	40.5370159985047	0.00395978035407342	0.0321074379025163	6.46751979868944e-09	8.93834915885238e-08	0.16015625	0.01171875	0.0095385534319908	3.02939335337496e-14	1.01203185035314e-13	-0.644828138510098
CLIC4	3	1	24843124.3333333	34.8261781353628	111.250348041873	525.013638048593	592.614548339278	0.000664520122229891	0.0157880038804749	8.29607769252706e-13	2.1550176870545e-11	0.1640625	0.015625	1	0.0958945237732344	0.116249783957598	0.163956057360888
CPLANE2	1	1	16231196	34.1812633538669	86.5450245929172	14	10	9.99963859568607e-06	0.0730761807864934	0.0725417810767047	0.159083546409861	NA	NA	NA	0.0781473652860783	0.0959474102195183	-0.123791980850848
NBPF1	22	1	16599444.3636364	27.2064281408932	108.535018869471	17.2744783403696	11.7861883384993	0.0394871335429612	0.0680307240447166	0.273014172202842	0.426064365121205	0.16796875	0.00390625	0.492063492063492	3.58553951050772e-07	7.24206080907792e-07	-0.388515101331947
CROCCP2	18	1	16621525.5555556	30.7413304159457	116.892718582954	12.4280899557148	20.454159381734	0.0528685579922365	0.0693009760627574	0.265342768669789	0.417599387982069	0.16796875	0.00390625	NA	1.2381266689961e-09	3.00252345318647e-09	0.634113761684405
MST1L	4	1	16757055.25	34.6811840496247	50.4798400588091	53.3344188236875	4.85884161901533	0.206024296939545	0.546201184293328	2.9076207165854e-10	5.09002183125146e-09	0.16796875	0.00390625	NA	5.2565432572962e-27	4.34528119626857e-26	-2.58243196600753
KLHDC7A	22	1	18482727.4090909	27.8244218001028	85.7038474392322	91.9967274924791	38.9444267451498	0.0273751538541187	0.0833448985609557	4.97720515372763e-11	9.72810049383107e-10	0.16796875	0.00390625	NA	5.58341401963125e-14	1.84028416101059e-13	-0.921544845189921
STK40	3	1	36361015.6666667	20.0947626062723	73.0748511329409	80.1646878927406	68.2479990564327	0.0162999416784846	0.0454169352375782	0.00228919634092299	0.0089549953346952	0.15234375	0.015625	8.5427633949362e-09	0.294386686502573	0.330124688052445	-0.062168013551969
ZMYM1	6	1	35108906.1666667	21.4011004016532	116.804571781753	6.45972657973851	6.05863675786169	0.0831486258708906	0.0598745972292575	0.391757386135492	0.548197111576762	0.15625	0.0078125	0.492063492063492	0.394769361271378	0.433174166372201	-0.0495168922252673
ZBTB7B	4	1	155016617.75	36.6767024463265	113.846815737539	73.9516114799097	94.7512010265734	0.00270771071556239	0.0195542917785154	0.00129118174526212	0.00545321129406336	0.07421875	0.0859375	0.492063492063492	3.6014220409108e-15	1.28338906901557e-14	0.457772389113236
ADAM15	5	1	155057843.2	21.9663961280965	84.4093905126639	100.926703830174	135.427028773589	0.0120628454949298	0.0214306763323676	0.0147004437806844	0.0439092934904219	0.06640625	0.08984375	0.485517885905595	5.19502141132757e-12	1.4887048958321e-11	0.550737255441958
PRCC	2	1	156779636	22.6083588339894	86.627622118483	38.8592285590925	41.1818228678561	0.00295066247720201	0.0217893492957022	0.0350104434283704	0.0887892262879836	0.06640625	0.08984375	1	0.0346545641344904	0.0445727358118232	0.111176822665938
PEAR1	13	1	156910291.153846	20.9769091169129	69.8300436578704	19.4314554740526	34.9644503432952	0.00651166493992456	0.0106551062495053	0.22009640156974	0.365134519236491	0.06640625	0.08984375	0.00299999473299213	1.11140994940447e-13	3.56867526991937e-13	0.942810649186111
CREB3L4	1	1	153969038	29.0275916794048	103.158727406699	40	51	0.00586526122885918	0.0319751951704248	0.0715310959514248	0.157524905742436	0.06640625	0.08984375	6.75925995006076e-10	5.43420424169665e-16	2.05620992439741e-15	0.582740568222526
SLAMF7	4	1	160753754.5	31.5906804546327	116.789316131122	4.9659808795539	21.9138743616034	0.0282452944924993	0.00970446372112499	0.885673642697471	0.935635117206817	0.06640625	0.08984375	NA	3.85413717814963e-25	2.79437282602718e-24	2.39395768278733
UBE2Q1	2	1	154549440	17.883059350851	77.9184593421139	51.6664059734276	47.2911654043465	0.00722511728562821	0.0120413358133085	0.829928253555011	0.89722523803721	0.06640625	0.08984375	1	4.00273829162056e-05	6.85586980529384e-05	0.169751196932542
CYP4A22	2	1	47149362	37.6557888089624	141.079464119304	124.238707396468	40.3162194928643	0.33057420287741	0.391517335123264	0.240458957826795	0.389448076104834	0.140625	0.01953125	NA	2.45388366811345e-06	4.66435591496892e-06	-1.51059015760541
PPT1	3	1	40073578.6666667	21.6460858291882	104.229338073509	437.911140039903	565.538406578228	0.000519512013716636	0.018089065404438	8.53965291218015e-07	7.81101238133858e-06	0.14453125	0.02734375	0.00149800124732179	3.51825117067201e-11	9.51616778310497e-11	0.395703327799506
LSM10	2	1	36394699	31.0983405122869	103.205505462135	64.1612158402703	54.6658845115786	0.000344959189930643	0.015324710617536	0.000548629722869068	0.00256458917280784	0.15234375	0.015625	0.21886218427228	0.00031733383442171	0.00050185807496521	-0.26906218049872
GATAD2B	7	1	153807290	32.3764198733999	111.926617141221	40.5495789356362	35.1799055896499	0.00508447013858942	0.0174455485128716	0.12046122521054	0.234723526265222	0.06640625	0.08984375	1	0.000575545228036588	0.000891418176629425	-0.158350799463252
ADGRB2	2	1	31729546	27.2009608990553	80.9608651720084	6.56061131174169	4	9.99934599799132e-06	0.140944147457208	0.00580985625117958	0.0200621079639789	NA	NA	NA	0.0456439706108494	0.0579439487913765	-0.405355241163823
ADAR	8	1	154586587.875	25.0679300336931	100.684755400798	339.468920446455	294.343033278884	0.00107547915214173	0.0148193378253205	2.13916434676094e-07	2.23134422664295e-06	0.06640625	0.08984375	0.350036676241826	7.75242282889165e-05	0.000129760846197455	-0.175936435283891
ZBTB41	5	1	197157567.4	20.1086612014156	75.1646886054368	25.0964825811863	21.1741097383913	0.00248715508442239	0.0236948004928549	0.145467355271617	0.269039991475404	0.06640625	0.08203125	0.492063492063492	0.117988080996372	0.141084892543967	-0.117378269280936
SLC30A1	2	1	211573294	19.7512886699432	79.3782429950923	143.582184741065	124.523652228349	4.09000031326126e-07	0.0338893052560111	1.00270184854749e-08	1.34723421897722e-07	0.078125	0.078125	1	1.36466217187961e-06	2.64229767422407e-06	-0.39295331610076
NBPF12	3	1	146989435.333333	23.9047962436425	69.1387818202864	26.3232895459422	29.5673624717531	0.0537095474385027	0.0704689044433295	0.312410350516942	0.468479779502687	0.08984375	0.07421875	NA	0.000500093209641865	0.000777000356591319	0.274124197887907
C1orf35	1	1	228102142	20.2682458579529	58.3013585532607	23	31	0.0450933340241092	0.051249752398102	0.8564308994036	0.91539057020583	0.08203125	0.0703125	0.492063492063492	1.03478192247172e-10	2.709573473293e-10	0.467040782253516
TPRG1L	1	1	3629048	24	75.5909716345669	273.5	162	0.000444565172259674	0.0302558393961495	1.95017261513523e-06	1.65422296476253e-05	0.16796875	0.0078125	0.768404286966457	6.54025124410616e-21	3.46599650629398e-20	-0.585268803941954
TMEM201	3	1	9606745.33333333	15.120337697695	55.7641046347775	27.5056137988717	17.4890994430186	0.000421398381993696	0.00261710169677219	0.965221333508542	0.986872226802919	0.16796875	0.00390625	0.175133870199926	7.99220928889492e-23	4.89517415882828e-22	-0.640197536289328
ZNF281	1	1	200406081	33.0002965372284	93.0296534227755	38.5	39	0.0213251573510431	0.0258303132750624	0.726361175853353	0.822741620698861	0.06640625	0.08203125	0.117966667344987	0.392415318649806	0.43079715817265	0.0602921606716719
SYTL1	4	1	27352751	34.1669718869697	123.991913831179	5.75247258134033	8.78177336596213	0.0246990492212794	0.0912768705568423	0.232589217025943	0.380226027204036	0.1640625	0.0078125	NA	1.11213136230037e-11	3.10754692278601e-11	1.23908677496256
BEND5	1	1	48758912	12.0002774136442	61.9618371405367	52.5	53	0.0215456678702644	0.0193402452834453	0.903548236343194	0.947721356963306	0.140625	0.01953125	1	0.0403271353971658	0.0515177448813201	0.190764312197061
PEX10	1	1	2405593	31.9999997695361	112.863005011167	137.5	157	0.00290533766240538	0.00925487364055895	0.100035164296388	0.203833459773292	0.16796875	0.0078125	1	0.0055664099140742	0.00781644045590704	0.148815319925098
INTS7	3	1	211941387.666667	33.5168161383839	129.855240404383	8.2570644186688	9.08262622880747	0.0285936530627885	0.0141783614039249	0.498914063265323	0.643775554981502	0.078125	0.078125	0.116299802511557	0.0390596841772384	0.0499718620997769	0.0994694792050914
UTP25	17	1	209850759.235294	23.5928118113364	82.4729308251278	12.2225682865185	14.7283374938086	0.0123003512518696	0.0204002179828335	0.264136956449024	0.416188244169137	NA	NA	NA	8.14816028598352e-14	2.65242642249967e-13	0.443780057335918
PPP1R12B	8	1	202583447.5	26.1524245133814	98.9803182253837	49.6513518810541	35.4837326625189	0.00218453758862028	0.00789976441418491	0.6331100996547	0.753629325769646	0.06640625	0.078125	1	0.0274663664531443	0.0358277585904007	-0.25758258013697
FCMR	1	1	206904300	45.2296916822381	166.208297138035	4	12	0.0664062460676863	0.117693401834432	0.421644767879909	0.575918026939343	NA	NA	NA	4.53848797219984e-20	2.2793071523354e-19	1.33762488869394
TOMM20	2	1	235109871.5	25.1601602932112	85.5395678549362	674.016613976332	823.558060580613	0.00136398972461506	0.0243923840558982	8.53473172281826e-09	1.15443476461279e-07	0.0859375	0.0703125	0.0184711845990084	2.74600072115335e-06	5.19693485412127e-06	0.301698188882263
PLOD1	3	1	11954658.3333333	29.7356236271953	97.4401872989161	149.214775532001	305.229314268234	0.0180894309645201	0.0525841012638769	0.0121762542457806	0.0375196364884652	0.16796875	0.00390625	1	1.35815613922574e-28	1.23841532018772e-27	1.1806938791933
EXOSC10	2	1	11076645	34.5764094546002	109.941998777542	108.490049870452	123.240868363214	0.00706502773756794	0.0577649213176864	3.92194122993982e-05	0.000253467780184286	0.16796875	0.00390625	6.75769947009511e-05	2.73046785252539e-11	7.44045919871271e-11	0.223441354577618
RNPEP	2	1	202002195.5	31.3106379106731	99.4584252824137	255.703558321954	280.33298262349	0.00351349184288597	0.025351574705195	3.9384962287642e-07	3.86458943519438e-06	0.06640625	0.0859375	1	4.44985437627796e-05	7.59755778853428e-05	0.206484504495436
KCNN3	12	1	154710033	20.3535044302168	63.488839764461	11.624242994332	17.5566032120614	0.0183282144085817	0.0211872278057368	0.97938330081241	0.994867621773871	0.06640625	0.09765625	0.000160953592883328	1.09971383147658e-07	2.30378452487463e-07	0.736593998739273
IGSF8	5	1	160092277.4	18.3241290942797	75.6147651833634	171.049253520683	132.794943565897	0.00223778663382356	0.0231039949555457	2.34332764357423e-06	1.95476896455339e-05	0.06640625	0.08984375	0.36478716560522	1.80562499210739e-05	3.18664532267667e-05	-0.289283048232333
RABIF	4	1	202879821.75	35.180573608843	119.085014791229	25.6529920449582	24.6651186715131	0.00229781883244529	0.0279364960038133	0.00988004360807287	0.0313945193328048	0.06640625	0.078125	0.00598998595626778	0.112131601138997	0.134479549179195	0.0700609512166116
CNN3-DT	5	1	94929782.8	35.8557738934303	109.255551875604	24.081612300131	17.9381233194739	0.0060239123691628	0.0530164306438049	6.34732301237059e-05	0.000386438077955768	NA	NA	NA	0.0116170040406269	0.0157767802806211	-0.222380478079617
GPN2	7	1	26881763.1428571	21.7201607400496	63.3707049946018	34.7788757993796	30.7445788849308	0.00255958211621511	0.0337453665540659	0.00119101067636068	0.00508526615756826	0.1640625	0.0078125	0.492063492063492	0.0157190646897982	0.0210672671730136	-0.0958737008967725
INTS3	2	1	153761259.5	20.2190344222959	97.6835527293479	8.8753387222011	15.2715724828205	0.119108022569589	0.0197216788577867	0.183253234720472	0.319226394893074	0.06640625	0.08984375	1	0.168241605726114	0.196022241239531	0.0909442533208202
ZNF362	1	1	33299671	36.9999975024046	123.43694199446	91.5	88	0.00266082996813184	0.0331486071953705	0.000135147937667646	0.000753323460584906	0.15625	0.0078125	0.000163897933534497	0.933783285414452	0.942018146028743	0.00484867326549092
DHX9	1	1	182874885	14.999999996882	43.992373793778	334.5	197	0.000612130691936537	0.0147698084854364	0.00451722881860865	0.0161909812759566	0.06640625	0.08984375	0.617892536636559	7.00238404171888e-21	3.69878727949936e-20	-0.438457508620229
DDR2	4	1	162779733	18.6275221036753	72.2589821358626	20.8170090567149	18.5637129173556	0.0172391876986962	0.0155738813267295	0.623480874364603	0.746459062488854	0.06640625	0.08984375	NA	0.713316892312404	0.742200105175086	-0.0456847757260804
PIGV	4	1	26795016	17.1296665547867	44.7269405785226	20.0534876132385	13.8985240601605	0.012010762956416	0.101680172690407	0.0531026752385467	0.12473105567503	0.1640625	0.0078125	0.263563681647349	9.43168498334057e-17	3.76370093151275e-16	-0.450025767549258
UBXN11	2	1	26282552.5	34.7562365213072	147.651790249102	40.8436378771293	66.0383169811653	0.00305240540633416	0.189920335058167	7.55271616968628e-09	1.03317393673432e-07	0.1640625	0.0078125	1	3.831839490883e-24	2.56778593102071e-23	1.17712326974234
TAF1A	3	1	222569221.666667	26.1441212921955	78.8284509344558	6.16255482656462	6.77961068426116	0.0141239881988695	0.0865128865789005	0.484994580921637	0.631810865816074	0.0859375	0.07421875	1	0.0697276611275414	0.0862268794790791	-0.115145450403148
PTPN14	26	1	214362737.730769	21.1335706027356	82.8275919035926	51.9178187063472	36.426646644296	0.0141444151033755	0.0294863974566864	5.38751143740894e-05	0.000335269194500065	0.08203125	0.078125	0.133619122359286	5.70652220899732e-05	9.66447794480255e-05	-0.354360363142939
PIK3CD	2	1	9727616	27.0757587880132	79.5493873025695	23.055492698675	38.806184582821	0.0172240278880819	0.00654422850273528	0.149849371817645	0.274913511875051	0.16796875	0.00390625	0.00651061803372674	2.25490290768834e-20	1.15290182526277e-19	0.760535490673368
CNST	6	1	246666926	33.6219072522571	97.4117913395226	53.5451521172231	51.5271277576562	0.012961169611779	0.0157253166747961	0.0600699842564613	0.137852035378364	0.0859375	0.07421875	0.117966667344987	0.0407194545014473	0.0519954698645722	-0.106340458978498
GPBP1L1	5	1	45641473	29.7685560320707	100.373181007695	283.375431897375	206.431257269644	0.000962668704320811	0.0339156343739482	1.99034899617471e-14	6.90845561057309e-13	0.14453125	0.01953125	0.492063492063492	6.42283486805556e-33	8.47769287654187e-32	-0.424034899426305
INAVA	3	1	200908065.333333	27.3468113488449	94.1149714223514	29.5305252222468	18.4054791304468	0.0243077141088192	0.0260394002456769	0.0220092665921912	0.0612698619882639	NA	NA	NA	0.0179282531873093	0.0238446820136556	-0.30366652613085
NDUFS2	3	1	161213483.666667	15.0349170271177	52.5552397581041	773.658802164592	430.662349915785	0.000321299851433738	0.02280856495047	1.73365853386167e-14	6.087459718173e-13	0.06640625	0.08984375	0.215657920811902	3.69244398765694e-41	9.39706250791345e-40	-0.766379120090538
PARP1	6	1	226384576.5	20.7132742767199	77.1912924454546	141.11626078493	102.419313123909	0.000599813708968057	0.0355288950157886	1.23841586391922e-10	2.27337769305171e-09	0.08203125	0.07421875	1	0.000664428488550991	0.0010220935388264	-0.211227427229209
DUSP10	2	1	221739242.5	32.5184837358271	116.1729917718	6.51813670355507	13.9999518913738	0.0445911564522736	0.0214899863554527	0.800784948566485	0.875989983131188	0.08203125	0.07421875	1	5.43279109346112e-25	3.88178921977585e-24	1.27964905655907
CTSS	5	1	150756298.6	28.3498651254455	100.588509825048	82.5744676645294	231.216339105349	0.00982506371584976	0.00788612266735177	0.392941791550281	0.549017374401055	0.06640625	0.08984375	NA	3.17291174254116e-29	3.04003599697789e-28	1.78158818259776
CDK11A	3	1	1709019.66666667	18.5464893517087	73.0351064978683	37.7619683897846	41.8243290095321	0.0438663865420904	0.050652511069287	0.661152909211145	0.773543780546438	0.16796875	0.0078125	0.00545666291736793	7.72368907247914e-10	1.90277961161249e-09	0.604645420150208
LEPR	10	1	65606399	24.865563618845	98.598244431211	41.8669092813696	26.8966750968036	0.00624802286193396	0.0483271165267538	1.12276361597486e-08	1.4952438497641e-07	0.12890625	0.01953125	0.000714732621271178	1.19005370772738e-09	2.89027626849937e-09	-0.673722717073292
KIAA2013	5	1	11921523.2	30.4767336587916	104.259336966212	95.1169853673221	86.976218573426	0.00162626331177784	0.0307573739534355	2.72321978910746e-08	3.37372018796194e-07	0.16796875	0.00390625	1	0.844987547946427	0.862271038069317	0.0114591524781365
DHCR24	4	1	54851707	27.2497941696969	95.7473129436272	297.076692186265	173.775021558995	0.0388597381332512	0.0501548195189824	0.0607777039303241	0.139172300620737	0.1328125	0.0234375	1	2.05574948352956e-07	4.22682696096083e-07	-0.646758327377267
ZRANB2	5	1	71068152.8	23.4728675351304	81.4037345836008	29.0899708180495	30.5939421125677	0.044283319595676	0.0261219398998089	0.00280307038794244	0.0107011021542215	0.12890625	0.01953125	0.241330502476999	0.000127435081015198	0.000209159752535814	0.23199567244522
ALDH4A1	13	1	18873717.0769231	26.3209106420071	105.061834547506	548.906849626675	118.000370187513	0.0106231386236267	0.0436230634595126	0.000198601986154409	0.00104847613232478	0.16796875	0.00390625	0.421960299529989	4.62705307892136e-36	7.93960244224006e-35	-2.20844061636629
MAP3K6	2	1	27361558.5	34.7566902221948	110.873293600938	25.85039341543	38.9934518455165	0.0207177238383541	0.0188972549890153	0.0600870077214246	0.137852035378364	0.1640625	0.0078125	0.0279038971566301	2.90199742356419e-21	1.5679924056233e-20	0.946239061982507
THEM5	8	1	151853940.5	27.717777139515	95.81339228783	9.88256427770001	10.5170097899578	0.0202865333798083	0.084495122491922	0.00266465834680561	0.0102276479730108	0.06640625	0.08984375	NA	0.0233615733393395	0.0306961153344959	0.275372010995385
FOXJ3	5	1	42222420.6	21.3171551854358	66.9473823963626	55.2280329241525	81.3573333559891	0.0118662733881896	0.145463102548171	1.50807870447069e-09	2.30583324953183e-08	0.14453125	0.01953125	2.70339400457836e-06	3.28470070903067e-24	2.22084988237447e-23	1.62936348153807
SCMH1	3	1	41027885	29.0832842103593	84.8047747679873	83.6662278653411	120.830987162341	0.00705326726550234	0.0148307081863699	0.178072506020109	0.313045344942318	0.14453125	0.01953125	1	3.37239145606383e-22	1.96462619546928e-21	0.522750648434396
CASQ2	5	1	115714414.6	30.3030056953367	103.971050600172	11.0026602406772	14.2860347140228	0.0678341513287571	0.0538413506285941	0.295546345454966	0.4515436765432	0.125	0.0234375	NA	0.0865176850648144	0.105628803725639	0.319446388261841
NME7	1	1	169324483	37.7191649372638	121.836384946427	41.5	44	0.0106272728873577	0.068033453889083	0.00885597441249557	0.0286172592104157	0.06640625	0.08984375	0.0888034715391825	0.000885733723003824	0.00134535064552284	0.212416935617892
KDM5B	3	1	202753113.333333	22.3362066523724	91.9209002212867	40.4962087272945	32.3207016345618	0.00709422867669442	0.00918083849539937	0.444984986793776	0.596556454548504	0.06640625	0.078125	1	0.762689633751364	0.787514597213184	0.0168947540631689
TARBP1	9	1	234423015.444444	28.162523606822	100.340954359288	29.3916861132686	30.3444615082356	0.0161249006672789	0.0345153535779127	0.00321212210522539	0.0120606847712209	0.0859375	0.07421875	1	6.51468985322834e-05	0.000109757308223462	0.314686638667408
SDC3	11	1	30873186.7272727	23.4232258862028	78.2826097702226	58.0645851315144	107.430246946241	0.0261145895783135	0.0145919925519406	0.150904061714846	0.27634477887411	0.16015625	0.0078125	0.885553492122607	6.06713273783814e-22	3.45799085334761e-21	0.954467047963766
FCER1G	3	1	161217839	17.3824780581319	59.6898530820275	41.3641449004534	182.395475589604	0.000812308378894052	0.0057277890271497	0.292532502907485	0.448421380969722	0.06640625	0.08984375	NA	2.8637310846323e-41	7.37085330305927e-40	2.27330492911925
GBP4	12	1	89185221.5833333	30.1048772665096	122.540732173888	47.0590469108444	91.3535294130979	0.00230297652156606	0.00997539272992195	0.0336983959358329	0.0861284224521638	0.125	0.01953125	NA	8.23587962289207e-17	3.29813779099196e-16	1.16809104252472
CROCC	13	1	16946840.2307692	22.6723248238259	86.4922288073555	8.76992104426905	10.0967820145929	0.0845085150423468	0.0872765181829167	0.58138586730343	0.71295024275717	0.16796875	0.00390625	1.28782717075865e-08	1.48114325490049e-09	3.57120446279499e-09	0.565193492447151
ZCCHC17	4	1	31364584	20.320929213253	67.676360770448	105.103157352164	92.5572494724622	0.00421464561246367	0.0189626362475545	0.000250230628125444	0.00128345467393938	0.16015625	0.0078125	6.77247982014737e-11	3.55121106621754e-06	6.66403733635686e-06	-0.214039188454216
ALDH9A1	3	1	165681337.666667	22.5309554492003	94.7937732410643	428.516821597752	265.066607540941	0.00779398232322662	0.0291079688925849	2.60947590367574e-05	0.000175598102732586	0.06640625	0.08984375	1	1.50275441358973e-27	1.27870401344163e-26	-0.716382291932825
FAM76A	1	1	27761907	16.8084479554517	33.6405029145809	16	14	0.129536079655515	0.403543250162969	0.124115164409671	0.239908316675374	0.1640625	0.0078125	1	0.057109189245127	0.0715365079306563	-0.0921238237482885
BPNT1	1	1	220066106	15.5655953861868	64.2609191133977	4	4	9.99363463059039e-06	0.0450754166030464	0.486746835382548	0.632943807146711	0.08203125	0.07421875	1	1.00544288781416e-24	7.06367289360754e-24	-0.597315275674119
TTC22	4	1	54790876.75	24.5261418438693	82.2384406681264	33.8825204266698	30.0841219051992	0.0110767027399405	0.0403259494532898	0.0106168176943823	0.0334129763986501	0.1328125	0.0234375	0.0101730335342891	0.240413695564633	0.27349925688292	0.126272447447748
TTC4	1	1	54716627	36.9942263781262	128.909847375872	76.5	65	0.0039479094445313	0.0251390284779444	0.00491526127184206	0.0173854878192036	0.1328125	0.0234375	NA	1.71225464709105e-05	3.02752285375584e-05	-0.19792981047053
WARS2-AS1	17	1	119173240.411765	23.8869403289393	81.3541512656013	9.26479133086862	7.60847803682597	0.0232814041595234	0.0408605002110909	0.916759701628198	0.955886827068728	NA	NA	NA	0.254550436812988	0.288653619395924	-0.0827222500352295
SLC35E2A	19	1	1733789.10526316	30.7824761017014	102.781572638878	11.2308571727272	10.8861411362779	0.112066967616013	0.0905990250558399	0.555826915310778	0.690084624323043	NA	NA	NA	0.180258042102686	0.209183556390298	-0.128288142163973
GSTM2	3	1	109669987	39.6573010195781	123.315342679732	5.24589449700294	15.8177967308861	0.0402881066405031	0.0529370196237361	0.307339968666554	0.463979065799695	0.12890625	0.01953125	0.36478716560522	0.813425253399357	0.833803190995395	-0.0223239985037033
ECE1	6	1	21277500.6666667	27.9277792783507	95.4197989059957	128.58165641575	153.289581062578	0.00688855160765509	0.0391743779265811	0.000456537009257515	0.0021736344244468	0.1640625	0.0078125	0.0291093803579132	2.12755050926995e-08	4.70320310706269e-08	0.522186729909312
ECHDC2	3	1	52915257.6666667	38.5017965588376	108.592861628373	17.8957872066075	15.6559849318756	0.00377097031436355	0.011575580265337	0.0329711491558115	0.0847899745908127	0.1328125	0.02734375	1	0.000290356523389241	0.000460867221777597	0.336741631336828
IRF2BP2	9	1	234607053.888889	23.1721565551886	80.591456548171	163.086891731681	226.312565062547	0.00314430479666935	0.0289048946243886	2.23387114234768e-12	5.4955049956044e-11	0.0859375	0.07421875	1	2.3731535533825e-20	1.2111745827876e-19	0.53854007824542
STUM	14	1	226604738.5	26.5933119003583	75.832580701514	15.4401548311825	6.74441010845336	0.0254923355070604	0.0851999719782273	0.00276935084018544	0.0105824070859221	NA	NA	NA	0.0023051669283098	0.00336721468632897	-0.718083260252668
CTBS	7	1	84568178.7142857	25.4903934316138	87.3293979433341	50.5563877178005	40.209104900472	0.0222925967708901	0.0505894834831492	0.00260234674524961	0.0100043750273297	0.125	0.01953125	0.0574709405014039	7.84301462449051e-13	2.38065238869887e-12	-0.433238574359276
SLC2A1	5	1	42937885.8	26.7782424980131	76.8350826225924	111.662795914161	414.259145500831	0.0123985960154868	0.0216963049745668	0.0035179342770633	0.0130427035397936	0.14453125	0.01953125	0.241330502476999	3.74359052305785e-31	4.21014525060875e-30	1.94759802819314
MACO1	3	1	25499712.6666667	40.0443899256908	112.545434695736	41.3236129303165	42.5271970643457	0.0120849456127184	0.0230605059211798	0.144451739837679	0.267817738372882	NA	NA	NA	1.90141999957013e-06	3.64975957544605e-06	0.196814697899413
NUDC	3	1	26928412.3333333	14.8892920993993	46.8345042823097	123.408891474328	107.36508951311	0.0367183936106962	0.0756275207393188	9.27248833513314e-11	1.73378307430454e-09	0.1640625	0.0078125	1	0.595423110480692	0.629908958415896	0.035501009505948
PEX14	2	1	10583084.5	23.2725843667555	74.2966012523176	67.3056571318779	59.6195447312768	0.00370530706603677	0.0499835734913491	1.21294516699626e-06	1.07334539722695e-05	0.16796875	0.00390625	4.10956863116011e-05	0.169398952004208	0.197248933934573	-0.0752969283685921
DHRS3	4	1	12586613	20.8067096460723	82.2852616158812	318.202967263783	378.071877177471	0.00346318715838085	0.0118944515789978	0.000197448547005183	0.0010428425882272	0.16796875	0.00390625	2.91349156534374e-05	8.70668739312617e-05	0.000145154180372669	0.34819507126969
CNN3	2	1	94912241	19.4143216208705	57.8077267384896	657.247968985033	560.384133537985	0.00716337607229383	0.0460940591430243	5.95979746137394e-08	6.9419858761751e-07	0.125	0.01953125	0.208510810233552	0.0703859383094955	0.0869934247904656	-0.105686803350385
SOX13	3	1	204108885.333333	13.789365499567	43.7639185456655	103.994901557312	82.1191853750995	0.042400243010443	0.0162481568959344	0.15745405164678	0.285525820423578	0.06640625	0.078125	0.0514556918091095	0.737294247561331	0.763916076789596	-0.0278887248500446
S100A10	1	1	151993872	25.5870337812178	126.34008830921	5.5	4	0.0431220798362911	0.172657088018956	0.2190991775378	0.363845080282572	0.06640625	0.08984375	NA	9.00491105208965e-16	3.36125964617387e-15	0.84013437754558
LRRC41	1	1	46280492	12.9998403890745	38.0147629100591	224.5	317.5	0.00505856207773572	0.0368993802865848	0.00647391104787331	0.0219720066162578	0.14453125	0.01953125	4.43014848838614e-11	1.00277190879635e-17	4.26932025079649e-17	1.06809076752263
AGMAT	6	1	15580122	23.1186373647714	90.3918541141232	267.399332577548	68.5700741037941	0.0149077889438503	0.0468019091536123	2.26969970787061e-12	5.57229731125389e-11	0.16796875	0.00390625	NA	4.91710459837537e-27	4.06765592232294e-26	-2.30609871310942
TOR1AIP2	8	1	179850559.875	25.0385500637004	101.579295493387	31.8596692460937	29.9864756818345	0.0176356020224667	0.0335925932852158	0.000295688515148814	0.0014860496421126	0.06640625	0.0859375	0.283247771142282	0.0586998098293253	0.0733990666133498	-0.0863848002989177
COP1	1	1	176206983	31.1902337996508	81.8491209547167	19	13	0.235064522184706	0.306220816721375	0.485347780381539	0.631810865816074	NA	NA	NA	9.41509242868513e-07	1.8447391307069e-06	-0.174462228228308
AKIRIN1	3	1	38995790	33.2873146189729	101.272970891457	97.7100425785803	44.737212710249	0.000548055664569205	0.0526299113768749	0.000255279860001356	0.0013054722391856	0.14453125	0.02734375	0.00404827163846891	2.09757757197884e-42	5.99875404107585e-41	-1.0471887547281
S100A14	3	1	153615158.666667	30.5721531490825	133.566613906228	94.8776609837328	12.0156638761168	0.0209360424077367	0.083268306448976	0.00042796292499154	0.00205296432524734	0.06640625	0.08984375	NA	2.11451117709734e-27	1.78974881021131e-26	-2.07128360105037
APH1A	2	1	150267564.5	15.3209551699555	52.4079317388964	371.707670008633	334.713540228919	0.00162861458798717	0.0493246864671187	0.022339788355586	0.0620612473659438	0.0703125	0.08984375	0.0135018857209501	0.225640188387639	0.25804050625972	-0.0548085535611529
WASF2	1	1	27405147	14.0000009568406	49.9902078114596	179.5	244	0.0158704637257265	0.0401513709375337	0.107389557404702	0.214920368555828	0.1640625	0.0078125	1	3.53883584549552e-08	7.71162515879099e-08	0.364122760445931
COQ8A	4	1	226979950.25	26.2134815204054	105.698227792485	165.418766823093	131.068875921651	0.000398162596051384	0.032152512193294	3.88398824097363e-09	5.52587679183987e-08	NA	NA	NA	0.00304474383309102	0.00439649673718677	-0.204370816752338
COA6-AS1	1	1	234373210	13.9089977669127	52.0459839923945	20.5	15	9.99913417375071e-05	0.134078499962655	0.00293820662413854	0.0111465445392492	NA	NA	NA	0.00617620747366426	0.00862566896525438	-0.308984211598962
MRPL24	1	1	156741025	18.9999991508486	77.2881398342738	119	115	0.00621329085680333	0.022543648338886	0.0507226967308868	0.12022752233367	0.06640625	0.08984375	0.0574709405014039	0.000221413531864476	0.000355775858167592	0.264026095388765
ASAP3	4	1	23431215.25	14.362448664176	42.0158337923825	56.8039578425952	18.1748423917744	0.0062563338878752	0.0397616742927372	0.0498409661454237	0.118419727333277	0.16015625	0.0078125	1	1.80622076584911e-31	2.09584530463537e-30	-1.24170807853719
FNDC10	1	1	1599234	18.4009991186787	57.9758169434677	14	4	0.0494472912536047	9.99470586605108e-06	0.18531283588878	0.322018317720415	NA	NA	NA	1.25313698096307e-08	2.81806519249539e-08	-0.981717818547897
DCLRE1B	3	1	113908697.333333	24.614390115266	86.7887086003882	12.6239968180535	14.9525622889321	0.0439040030314566	0.0113667448904708	0.39215064709881	0.548439142868247	0.125	0.01953125	0.492063492063492	1.15506968708468e-10	3.01756959774717e-10	0.406808102857785
UCK2	6	1	165906881.833333	23.3144260017151	74.0350861667191	19.2357482722302	20.0907844635911	0.0132050900155581	0.0120603782912427	0.223866759138362	0.369612709627156	0.06640625	0.08984375	1	2.36923135091064e-09	5.62860185631697e-09	0.453283523690517
MIIP	3	1	12022516.6666667	21.3522851470864	82.7030020881123	34.5364812398095	33.6687591054201	0.00828024068619749	0.022485618827274	0.235958940660185	0.38416876185933	0.16796875	0.00390625	0.492063492063492	6.44846427960428e-05	0.000108706248833758	0.410339273383291
TRIM11	1	1	228400979	13.9759031982975	58.9475979869392	23.5	22	1.00000778807893e-05	0.0215950712642634	0.394876198912435	0.550647611020931	0.08203125	0.0703125	1	6.15873890534548e-09	1.42023453681608e-08	0.28456979061717
EIF2B3	3	1	44946510.3333333	29.5029424270533	110.238878326018	37.2791145888826	32.299973975912	0.000143837478451005	0.0412562467757277	8.49885673162858e-06	6.34080855227558e-05	0.140625	0.01953125	NA	0.446720258022711	0.485099906233311	-0.0383456755790537
RAB29	5	1	205770656.2	25.8636780373132	97.6082657549771	171.509637349529	70.4867212349854	0.00693095322895011	0.0243201919022681	0.000212544889574951	0.00111332598489845	NA	NA	NA	1.0279341832349e-27	8.84601415283833e-27	-1.13403427898037
SLC66A1	3	1	19327063	25.2826802199011	83.014236856197	26.5590499428966	27.4538002731761	0.02206494559902	0.0702733640000078	0.021574862759484	0.060296799461316	NA	NA	NA	8.96815102119096e-06	1.62398961168832e-05	0.341713219781004
GNPAT	3	1	231259945.333333	30.661687497831	111.085326632836	115.5601806913	106.004048122334	0.00318034512326718	0.0166028256040704	0.000114688936836089	0.000653456447190153	0.0859375	0.0703125	1	0.359269219568009	0.397452760731435	0.0358517429906305
MTHFR	12	1	11790909.5833333	24.3959396250286	74.773208557455	35.3004057425849	41.4996424931519	0.0096346590598658	0.0416471052097935	0.000639079633182409	0.00292624825216464	0.16796875	0.00390625	3.32351092338687e-16	9.84303449062342e-05	0.000163305545863332	0.279102106002279
LDLRAP1	4	1	25565987	33.0195714205385	138.314197039976	57.1546048289596	32.956242218225	6.58555904885388e-06	0.0429407448795134	7.80805787844521e-07	7.19401457770707e-06	0.1640625	0.0078125	6.86396817117097e-09	2.31418429045298e-25	1.70072271832446e-24	-0.63528039366707
OTUD7B	5	1	149999786.2	20.1889419330531	56.4445186733591	13.5800475590517	9.56095650344434	0.0450541608550297	0.0316427370385156	0.697586911033587	0.80097608875156	0.0703125	0.08984375	0.492063492063492	0.230396299168066	0.263081073611449	-0.0659814977997908
CYP2J2	1	1	59926599	20.3887210519836	38.3756843459426	7	282	9.99982675810912e-06	0.136529622177384	0.514691835790156	0.658506798486314	0.1328125	0.01953125	1	5.20726000761545e-45	1.87213395511889e-43	5.13570981349702
LINC01144	3	1	45305003.3333333	31.5796916538729	114.587433594973	8.71142261539663	5.33222253468459	0.0380588605203047	0.0135849298191519	0.129504560053044	0.247591893143514	NA	NA	NA	2.84551656102546e-14	9.52289451938928e-14	-0.731889875178912
KLHDC9	1	1	161099046	34.0001933126941	109.757581220746	53.5	22	0.00544725494624257	0.0418937219675139	0.00813567590350544	0.0266388802489678	0.06640625	0.08984375	1	1.31773638458384e-28	1.20252736143529e-27	-1.02640449756212
PARS2	3	1	54758351	20.2123517779027	66.8188401409471	21.6344178034699	14.2757438781129	0.0150825387221657	0.042078853539575	0.117955827456763	0.230884530845931	0.1328125	0.0234375	1	1.13687194406876e-12	3.40610443560283e-12	-0.472246667074981
CTPS1	2	1	40995760.5	16.2078599955313	42.1369386571103	18.9636362761554	20.3136006873954	0.0373925552393644	0.11802911108508	0.341884331494683	0.499409945594906	0.140625	0.01953125	NA	0.0124991734498636	0.0169220728415667	0.249232792366511
RCOR3	1	1	211278125	19.9744436043974	63.8460848031711	56	44	8.1167299472885e-32	0.00756936188951928	0.157797576705343	0.285861217124981	0.078125	0.078125	0.00312847879542714	0.539861460553573	0.576731538606661	-0.0335704358110353
CEP85	4	1	26259255.75	25.1350433158225	71.3141659028266	16.7208704295498	10.4083171452092	0.030125780814057	0.169795962090287	0.000407179485734356	0.00196261811978663	0.1640625	0.0078125	NA	0.00646547800391823	0.00901299093973091	-0.260741008010492
TTLL7	2	1	83867089.5	36.1342677831833	105.206728663548	4.22910513554738	10.2399760029022	0.0802087988325971	0.0299067345133438	0.382009917373693	0.538550162459949	0.125	0.01953125	0.0372541592762607	1.45154406110747e-10	3.76258560129139e-10	0.950904958469396
RTCA	3	1	100283690	20.0000120102263	83.3397062985821	29.3340688170652	24.6964095917861	0.00506831374794653	0.0232383677302161	0.0792791237901771	0.170273779454834	0.125	0.01953125	NA	0.100418235264152	0.121344058297751	-0.0776028546113323
FBXO42	8	1	16265647.375	32.2076669040081	99.6124908068214	23.2459557355901	24.8081391162319	0.0145912894646652	0.0299239861641205	0.000903285057516976	0.00399662278745332	0.16796875	0.00390625	5.32069929014512e-08	7.25373896549983e-07	1.43541138885699e-06	0.185035613065098
SDHC	4	1	161370391.25	25.2679916033404	89.243257905795	21.3552597423417	13.3233484955039	0.00140371592238667	0.0136700111902231	0.118231466454303	0.231386565667778	0.06640625	0.08984375	0.168175633462468	9.63000943956476e-33	1.25212235250368e-31	-0.745414349553093
TMEM82	1	1	15743149	26.2346628711844	79.8207357640432	22	10	0.00196179875059362	0.0551731573170848	0.0106222228140423	0.0334129763986501	0.16796875	0.00390625	0.709718399963912	0.00033354137014092	0.00052587442807266	-0.951072190058151
CNIH4	6	1	224377945.166667	24.4223692387627	92.3750202059715	33.9879468734531	34.9927855167382	0.0145967702793743	0.0357287530525633	0.00320236454631261	0.0120277864909546	0.0859375	0.07421875	0.492063492063492	3.3449392280267e-08	7.29330703839091e-08	0.280178333237483
MEGF6	12	1	3497853.08333333	22.9915875178029	71.911656060667	10.4188147052528	18.2263577836743	0.107798036135348	0.126870338216107	0.52741845501974	0.667646983670451	0.16796875	0.0078125	4.55327595547573e-06	9.54085175986625e-13	2.87306279485028e-12	1.11190512695081
FCRLB	1	1	161726992	41.5122237169559	133.084380709492	5	5	0.0899053452553592	0.116394938205582	0.735611948437487	0.829303981329356	0.06640625	0.08984375	NA	0.000886673400991984	0.00134641676940657	-0.368179655459329
CHD1L	9	1	147230574.222222	28.8878998021658	91.9097706915734	30.3509296141185	27.3970910844982	0.0598830655891222	0.0708912010283168	0.445747008621357	0.597119232622202	0.08984375	0.07421875	0.0140008250416012	0.491842120304533	0.529377686033913	0.0414856665443058
LRRN2	3	1	204618457.333333	20.2092759104088	68.6212644603926	87.1849039887247	4	0.0139350168565499	0.140541063175904	7.26007840415364e-05	0.000435424463971062	0.06640625	0.078125	0.0574709405014039	5.88845857234365e-20	2.93515815720915e-19	-2.25765619153162
RASSF5	5	1	206587521.6	36.6974863238062	102.89455643865	15.6597646926841	47.4558588135995	0.0256992516478686	0.0128709104287353	0.577653146240167	0.709886290918199	0.06640625	0.078125	2.23765710401965e-06	1.45223512033541e-29	1.44015435532386e-28	1.50659356077907
SEC22B	6	1	120157743.5	25.1345240583343	81.3641576793453	58.4763032990512	46.8091352109719	0.0232081602381368	0.0239158712444241	0.0069396096310371	0.023277851911496	0.08984375	0.07421875	1	2.16226327656257e-05	3.78772337309685e-05	-0.177456213261695
SHISA4	3	1	201891913	32.8333476976645	105.28468685798	105.439808187284	43.8525356829336	0.00976504066615872	0.0353688895922792	6.1905773506643e-08	7.18309162523286e-07	0.06640625	0.078125	6.2181196200284e-11	3.67628404330255e-19	1.73186009943433e-18	-0.958109643569502
GPR153	2	1	6251698.5	26.279541277774	101.637232502192	9.04974362260798	9.49873539773344	0.0177069535035529	0.124933104081116	0.0306472284491684	0.0797694998846608	0.16796875	0.0078125	0.0279038971566301	0.0017749324978214	0.00261889730439216	0.493490558323126
C1orf112	2	1	169827320	28.3050921519078	86.1271634677384	7.34545815826038	7	0.036716582434408	0.0403518144701257	0.937171981339078	0.969063474200148	0.06640625	0.08984375	1	4.32056615293136e-16	1.6447197204016e-15	0.577737723128135
RGL1	2	1	183916817.5	36.931709642096	110.585106809732	67.8642051604017	104.686996104055	0.0254268093731271	0.0119784330008298	0.000369998539426053	0.00180939771567906	0.06640625	0.0859375	0.617892536636559	4.15083241163766e-08	9.00022536124765e-08	0.567266383320199
USP24	4	1	55096940.25	24.3147136852137	83.7565239983247	98.1023390661327	62.7700998273096	0.0685723285931272	0.0956747077745122	3.13539168185728e-78	6.31206602085901e-75	0.1328125	0.01953125	1	4.5302586523972e-35	7.13562993579948e-34	-0.769349156358845
NEXN	1	1	77926761	19.0478750884196	65.0676749982258	26	16	9.9976110151261e-06	0.00998345299886116	0.44604972559587	0.597168016352852	0.12890625	0.01953125	NA	0.0960002066584061	0.116365443691154	-0.232830104723187
LINC00623	7	1	120954544.714286	33.4778228060771	104.03360364755	5.79494811279894	6.39577151274718	0.0803409397839006	0.116194564332533	0.580019665068493	0.711708404547168	0.08984375	0.07421875	NA	0.000158940239506509	0.000258955288794593	0.385078303849492
DNALI1	2	1	37561405	31.5450970177603	106.269749276641	90.2154967277378	72.7437568442678	0.01407272478204	0.174324275575633	7.38439406570323e-11	1.41133063163971e-09	0.1484375	0.01953125	0.00129755350400042	0.703044390803487	0.732674862045596	-0.0421084333617281
ARPC5	2	1	183631385.5	30.7116650189689	139.862508500467	180.561142345636	249.808948004592	0.0173134917604612	0.00961696164938591	0.0189992008534249	0.0542917783554575	0.06640625	0.0859375	0.617892536636559	7.02351463980991e-23	4.32289691825257e-22	0.600609486828369
CTTNBP2NL	4	1	112455870.5	28.0902725992242	81.871453660639	54.0180443616264	55.8259085287461	0.0116471425307955	0.00744161093826129	0.0121582571122788	0.0374833046603408	0.12890625	0.01953125	1	0.0980285133103674	0.118696986340202	0.115832154292712
CROCCP3	3	1	16471713.6666667	31.7535647456266	144.18088599963	4.7076382410409	7.73139636512515	0.0115555712076691	0.025368280240589	0.848844704805764	0.910305407715015	0.16796875	0.00390625	NA	5.1368601785547e-20	2.57525194874422e-19	1.37877768338715
SFT2D2	6	1	168248547	29.4205620446064	110.39972673367	62.362291168535	83.1604502672263	0.00713052952923485	0.0172423003064779	0.00199379194715683	0.00797313800758312	0.06640625	0.08984375	0.492063492063492	9.40426848839163e-13	2.83479746156602e-12	0.489797250551178
ECM1	3	1	150511639.333333	30.6504594917204	91.2229175307757	54.9136272628708	68.7125755487166	0.0218186183933468	0.023564005201004	0.705046412135566	0.806692773722222	0.06640625	0.08984375	NA	0.116717514240617	0.139654078053353	0.217704231074399
KCND3	5	1	111772485.2	18.337411123221	55.839550683874	11.0337581048328	4.17810003625321	0.0393555213451965	0.0317880072473669	0.686696524326593	0.792907687347378	0.12890625	0.01953125	0.00129755350400042	0.00122058931135761	0.00183185448596938	-0.754374138702547
BMP8A	2	1	39527448	36.7032228441908	132.071156689478	4	8	0.115635918610186	0.125124044463404	0.846232658719542	0.908752159021457	0.1484375	0.02734375	0.000714732621271178	2.10976427249622e-14	7.10469235385658e-14	1.23624393701651
RPAP2	4	1	92397888.25	41.8478836552159	134.39390412937	5.74565527648408	5.9931596093984	0.0272422871482743	0.0816402335717322	0.204732340268439	0.346936298835926	0.125	0.01953125	1	0.847173235806323	0.864267804297505	-0.0117953870738842
WDR47	2	1	108970763.5	17.8692800041014	62.315718577584	34.1799424867309	35.4214938088487	0.00188809179177249	0.0144251180277051	0.311731913667962	0.467918652917748	0.12890625	0.01953125	0.36478716560522	0.00419464102963892	0.00597087853955012	-0.15458081057437
CACHD1	1	1	64692422	15.0049530312225	41.4929150219899	21	17	0.0148565774053736	0.0368863374542603	0.483132006910759	0.630715502154644	0.12890625	0.01953125	0.241330502476999	6.99178680328216e-08	1.48838318697689e-07	-0.598298883928168
GNAI3	6	1	109586489.666667	23.6355158731635	82.3112121577295	58.1811273614778	54.8900227134551	0.00652157441560432	0.027519790599908	0.0045958699590223	0.0164289769858036	0.12890625	0.01953125	0.492063492063492	0.366970632852087	0.405220594486143	0.0430274762994972
NBPF11	5	1	148112938	19.3104970101997	61.8708882346695	10.4286437756277	13.0665146673049	0.0530252426605833	0.0908755363545259	0.371805725709436	0.528917837809949	0.08984375	0.07421875	NA	8.0523671471505e-07	1.58624209325934e-06	0.36292321270372
KCNC4	16	1	110233169.9375	29.466468191098	95.223919154344	9.25689957126537	6.7180932819669	0.045775373468084	0.0669589280670807	0.699715213758362	0.802830796948194	0.12890625	0.01953125	1	0.000126741988330085	0.000208052329009742	-0.363291732972977
TP73-AS1	6	1	3742804.66666667	32.553764085954	97.412255779687	22.9988273956456	21.969350661476	0.00701787529745631	0.037483287143659	0.0118293390951749	0.0366469830547879	NA	NA	NA	2.11446025783837e-06	4.04497676013844e-06	0.227597018150763
ODF2L	16	1	86363507.875	29.6443616853597	101.816033337929	15.8536366179717	13.8393014970388	0.029342410573315	0.0316812765142815	0.181355883311564	0.316968512621424	0.125	0.01953125	1	0.78385251723952	0.806718443996507	0.019982159759804
LZIC	3	1	9927806.33333333	18.4936678029909	107.668121653768	21.7107313934637	14.6745693017107	0.00709537199107864	0.0405822346738586	0.0319540706379312	0.0825171643260061	0.16796875	0.00390625	1	2.00916035957768e-23	1.28624878870646e-22	-0.514512142824864
ST6GALNAC3	8	1	76629473.375	24.7683309096485	87.3730506425814	31.24059435264	16.9521221357473	0.0168203096271393	0.00866949904284176	0.476679234644837	0.624892656084959	0.12890625	0.01953125	7.59615966413071e-05	3.48439558507643e-16	1.33901526979948e-15	-1.02892903450909
ZNF644	1	1	90916122	15.9983653106213	59.6289680722339	47	48	0.00354827360571336	0.0089111825622172	0.622288657933522	0.745401100672254	0.125	0.01953125	2.87961403223792e-06	0.438635526383736	0.477279779999562	-0.0457838956790188
ATP8B2	7	1	154345301.571429	23.7766306403354	87.1942185303788	33.6205221079253	36.3854438581165	0.00721465071840193	0.010054544364788	0.867816983486856	0.922661855781862	0.06640625	0.08984375	0.115222061328924	0.0315665822469657	0.0408002218610918	0.208592656938549
TIE1	2	1	43316589	32.4428784105764	106.145533037222	112.317925080794	157.678345784769	0.00335452677373001	0.000336127651838501	0.220787677203971	0.365962846339082	0.14453125	0.01953125	NA	3.17403724805627e-07	6.42925627512739e-07	0.626560353539963
OLFML2B	2	1	162002167.5	30.3247423789615	98.9571538175251	16.2554702567279	100.701811474499	0.0181869911759792	0.0036284200643254	0.120846084318188	0.235254578144186	0.06640625	0.08984375	0.0574709405014039	3.12925797736945e-37	5.88685159363937e-36	2.49037236929149
ZNF496	4	1	247301233.75	35.6219257297883	126.004832532364	37.6322389250998	51.5812097563251	0.00851193799038752	0.0249088479214573	0.554934901712405	0.689331414827658	0.0859375	0.07421875	1	5.47187184485249e-24	3.63454244240202e-23	0.502762537661756
SNX7	4	1	98725283	17.0017374044698	81.0875808380625	42.485213122948	47.2524130814556	0.0363074474909338	0.0278851969781951	0.00689449430592704	0.0231329435336924	0.125	0.01953125	1	1.7453990288295e-09	4.18962356962571e-09	0.425808672202649
C1orf198	4	1	230838815	18.9362109337695	78.3505428446974	120.778926875745	88.4385362601375	0.00669310593328582	0.0179526137224228	0.177815573305926	0.312851690247542	0.0859375	0.0703125	0.241330502476999	0.000656738222835856	0.00101081277162491	-0.269408179514826
ZNF326	4	1	90029252.5	37.7445969151266	116.73610743386	21.0742311432989	18.6760743821511	0.00532648323467849	0.0282910826712582	0.450387931121027	0.601267604179618	0.125	0.01953125	0.00495159287230698	0.00357867239156224	0.00513864141428203	-0.14804678366257
ADGRL2	4	1	81858174	30.1225086154054	101.765245164035	17.6081844107037	16.2668612897472	0.00674744275040379	0.0104846691809596	0.638562112045789	0.75738928924674	NA	NA	NA	0.00165531257535824	0.00244955114542429	0.256190438909287
TRABD2B	9	1	47815926.3333333	24.5291142710363	77.8644629903845	21.2128602504334	41.4513801658625	0.0118843936745439	0.035766973104767	0.147022545771995	0.271123440996723	0.1484375	0.0234375	NA	2.53474565737808e-13	7.9716730268833e-13	1.01264793849444
FAAH	5	1	46410197	24.1296523768001	76.1064988397095	30.7254827433688	27.0976893018684	0.00691616695209528	0.0259821393932409	0.207964620193718	0.351181972224231	0.14453125	0.01953125	2.74966818216317e-05	0.290787759056518	0.326606304801653	0.103604680906453
HEYL	2	1	39624098	33.9997533746318	128.806870256476	33.7598751531871	119.147684318551	0.0159078138895487	0.00124426919892724	0.00280543158766768	0.0107033506466955	0.14453125	0.02734375	NA	2.54728833406114e-22	1.50485343678886e-21	1.65758924708023
YBX1	1	1	42694347	13.3182480446748	29.6785890673116	4	5	0.0882919585311728	9.99751416635107e-06	0.418590292017113	0.573187658983611	0.14453125	0.01953125	1	0.732957256943771	0.760210727620497	0.0192971995570634
CCDC18	5	1	93261443.8	27.2062520810556	90.0748280573032	13.7008920334955	10.569596181858	0.0192894306133958	0.0844633563126175	0.0795065175000264	0.170669846256055	0.125	0.01953125	0.00312847879542714	1.09207650493451e-17	4.63559460958895e-17	1.08948885165283
CD53	3	1	110890554	20.6988512695062	76.7245155308883	76.7626086598638	202.86344387422	0.00474032989331766	0.00550175055451851	0.428707946834232	0.581903954355622	0.12890625	0.01953125	NA	5.49252902942908e-32	6.63851560920857e-31	1.64527339759869
NBPF3	8	1	21481165.125	32.6369829164165	100.303278932117	12.1053734530742	9.02988117266016	0.0931474688239224	0.0864460306731458	0.0953554882669915	0.196827291367098	0.1640625	0.0078125	1	8.3847389476065e-06	1.52370296183639e-05	-0.415066196070776
SDF4	2	1	1220492	15.8086105359837	46.3882429988206	304.47919859437	351.984002616095	0.0174524406087404	0.0794653677072958	1.77626181242688e-09	2.65866994204514e-08	0.16796875	0.0078125	1	2.7635180432659e-07	5.62791617334766e-07	0.305748114121616
CCDC30	6	1	42601383.8333333	19.8402299291096	53.2398186078867	16.1388022800945	9.90810878373607	0.0154691576356321	0.0450993175648773	0.665094152758696	0.776445804638486	0.14453125	0.01953125	NA	4.92944897288691e-05	8.38732115654211e-05	-0.351195978704498
ARV1	1	1	230999932	39.3897103440392	99.4464875862894	4	4	0.00762010812358788	0.0395440942285137	0.70738953361759	0.808715567236811	0.0859375	0.0703125	0.492063492063492	8.70561038755025e-07	1.71135284914089e-06	-0.287301850089482
WNT9A	3	1	227919778.333333	30.8337827736968	105.832562073718	4.67951743817105	6.03045889100454	0.033180115997189	0.061650905884216	0.96370278749637	0.985987292069173	0.08203125	0.0703125	1.09100300752485e-07	0.000202152343451472	0.00032626126401424	0.664384882655396
MFSD4A	7	1	205600406.857143	22.2830444579679	77.1243089877416	310.801184532743	19.1221685248928	0.0140457524673491	0.090708419919378	1.06521918413446e-16	4.96786970083403e-15	NA	NA	NA	9.65826382196084e-148	1.09379837783707e-143	-5.13118995156818
DENND1B	4	1	197566017.5	24.7023627562682	108.73905493538	20.9119395693875	8.17089742611124	0.0133680158444119	0.0834182308279164	0.029429948216928	0.0775658617744431	0.06640625	0.08203125	0.284371588256677	1.37109043833487e-34	2.0675897755183e-33	-1.1698032758594
SIPA1L2	8	1	232440006.875	23.5977363805951	79.4379946314131	20.3161316993631	50.6447333572656	0.0389565258096242	0.00941211204341459	0.0179088211298078	0.0517266022063481	0.0859375	0.07421875	NA	4.16670901864584e-31	4.66745594818636e-30	1.26289945338337
BROX	2	1	222722864.5	30.2862668711922	104.056184411855	68.8623112330162	51.9637887110904	0.00304517307538726	0.0204428370030809	0.000446471376155013	0.00213243485669292	0.08203125	0.07421875	NA	5.50982098315295e-05	9.34532314425747e-05	-0.212439047013386
ENAH	6	1	225490314.333333	23.3829354746983	83.0310618905267	10.441328532743	10.4487375394476	0.0562278346391456	0.0293084846139089	0.650194076377172	0.76621407303023	0.0859375	0.07421875	1	0.682389154222261	0.712986176913655	-0.0330150768075393
ZSCAN20	8	1	33498857.25	25.6255642856336	79.9568432822406	4.94365521659616	5.03930428363282	0.0717646449336226	0.0522470295715683	0.80122512184402	0.876210573158457	0.15625	0.0078125	0.0578368526253218	0.00144228148680778	0.00214721149442594	-0.238778085782291
FPGT	11	1	74207127.2727273	38.5021949599028	119.650985168047	28.7210630519597	25.6923763454906	0.00525970225655069	0.0259668366330029	0.0745444504898675	0.162296758735961	0.12890625	0.01953125	1	0.000933410038918185	0.00141473082049631	-0.190129066502307
CD34	13	1	207884756.076923	31.5203188814159	90.8081200774998	100.619670502245	172.195615873773	0.00667090199762085	0.00434339902946982	0.0116685934942611	0.0362792640456061	0.06640625	0.08203125	NA	9.29962357385834e-12	2.61660216084337e-11	0.825826800786968
MAP3K21	18	1	233381522.222222	30.524011885001	119.157194315113	42.4147053372882	25.9324384626953	0.0115313177038941	0.0746071767270435	8.25476962650453e-11	1.56529611175115e-09	NA	NA	NA	2.78061387139299e-14	9.31945903922036e-14	-0.609859154192532
LINC00622	4	1	119599451.25	18.028971228895	70.5905019824912	7.10801510569541	6.09747701265073	0.00740371031030124	0.0217887724562787	0.955933345416179	0.980529796134683	0.1171875	0.03125	NA	0.388670473394216	0.426934346381134	-0.109516122684129
MTF2	1	1	93138579	22.9871904883816	95.8981450985035	22.5	31	9.99985147662222e-06	0.0300801747154745	0.168795725584955	0.300631608572791	0.125	0.01953125	0.000412213925505805	2.57058261509117e-12	7.52244137361951e-12	0.374158489232611
SPATA17	3	1	217733220.666667	21.2676282640742	80.5237887138356	16.5480490502919	6.44178648059091	0.00513272088421318	0.0171339139560892	0.460065169294712	0.6104720619478	0.08203125	0.07421875	4.03070558560844e-10	3.78002533966295e-30	3.90235068110145e-29	-1.26568301612902
FAM110D	6	1	26162754.3333333	26.8399055475182	95.6382543019795	8.54354533532848	12.0076724378172	0.0510154245426696	0.0606728543144645	0.200414822083434	0.340577431084909	0.1640625	0.0078125	NA	0.000246910894815665	0.000394729797259656	0.492740835824672
AJAP1	10	1	4779718.3	30.8237330827979	97.8704472418569	23.4924813683157	11.2928175009618	0.0396595460305136	0.191087547769107	3.59009288476745e-14	1.1979207722405e-12	0.171875	0.01171875	1.43164859713899e-13	1.94901613643905e-07	4.01831562810345e-07	-0.854383914236231
ACKR1	2	1	159205650.5	24.9157202342285	104.506849867377	23.3862184399267	57.4185017469828	0.00300861056163408	0.00520822693719481	0.812324555440331	0.884368481763295	NA	NA	NA	0.00500998409078491	0.00707810252347045	0.618622526157182
SFPQ	1	1	35193419	16.2480722904859	16.0262078568767	7	5	0.376146685690495	9.9934702980724e-06	0.416322463652995	0.571125387673427	0.15625	0.01171875	0.00129755350400042	0.0052503516176317	0.00739923246262805	0.139403171730147
SH3D21	5	1	36323883	25.9374815594733	82.5985794911954	6.93717813457809	12.3797300832825	0.116107810732317	0.0651451079900959	0.512648497262155	0.656478216407402	0.15234375	0.015625	NA	5.5974224468665e-23	3.47346899785003e-22	1.36560873253408
ERMAP	5	1	42835680.4	22.4965478444628	88.7533755557609	19.4551874175486	17.0317654838782	0.0466958463777243	0.0519540602110933	0.0308301016411909	0.0801542827645167	0.14453125	0.01953125	1	0.00207241795742131	0.00303820496670503	0.175704823624237
CITED4	1	1	40862201	37.1746160209189	127.707850908396	9	14	0.0631567566262035	0.0517773212878412	0.800687257420909	0.875962447458307	0.140625	0.02734375	0.492063492063492	1.64592247760432e-10	4.24893368107338e-10	1.05657663959173
PSMB2	1	1	35602257	14.038908617017	90.8658786072742	46.5	43	1.00351666535641e-05	0.435652063073448	2.30227307389123e-08	2.89980776428907e-07	0.15234375	0.015625	1	3.77276045563825e-05	6.4707727033323e-05	0.213127441857319
TRIM33	3	1	114406643.666667	22.5625535599539	81.220943110001	37.4695479117997	24.2606846587053	0.0122021831929969	0.0303922033468033	0.226018899055735	0.372374909138184	0.125	0.0234375	1	2.45404011969797e-18	1.09116624874674e-17	-0.464927057807228
ODR4	2	1	186407579	37.4352173359498	117.418703596007	84.8602931789667	72.642416224701	0.000246349845266594	0.0173565777355552	2.48351064247857e-06	2.05891043586127e-05	NA	NA	NA	0.0258089077768035	0.03375515424094	-0.11287476765651
EMC1	4	1	19233629.5	21.7743349087603	74.5424982602055	78.3263991603159	64.2847108682822	0.0185022787032143	0.0276223639097515	0.011293441737708	0.0352398560448914	0.16796875	0.00390625	NA	0.0583803529607245	0.0730076741696339	0.0919153188760296
VANGL2	2	1	160424664	28.3342732955162	103.892979952358	19.9504386970871	6	0.0238727954079125	0.061028113417804	0.116399408398336	0.228504543156753	0.06640625	0.08984375	3.3729187106219e-08	3.11043292164566e-09	7.33104117328556e-09	-1.00592058011318
RABGAP1L	8	1	174895496.875	23.0008653311605	77.9173582740243	27.544231524824	14.261784312246	0.0349237716325331	0.0199392135042023	0.719396050651511	0.81792026504326	0.06640625	0.08984375	NA	5.80305767073215e-14	1.90989910261673e-13	-0.532633792368669
PLEKHM2	5	1	15726553.8	24.1454947625911	91.0895918506322	92.513002215865	117.593785465659	0.00219394586917512	0.0334875171815849	1.65839718678337e-06	1.42069359001109e-05	0.16796875	0.00390625	1	1.36621869157677e-20	7.06503501466069e-20	0.457348981032482
GABPB2	4	1	151119139	25.7518863236286	117.827433038366	5.11278728178618	5.13835240261911	0.00937979350880745	0.0401490773113324	0.263527793924399	0.415500877537242	0.06640625	0.08984375	0.492063492063492	0.000980253014830349	0.00148354475383585	0.225359981969916
OSBPL9	1	1	51788121	24.9999997577931	76.1875497276231	372	282	7.06353318421491e-05	0.00672691525951432	0.00176874525604012	0.00717657841710063	0.140625	0.01953125	1	8.12061460279923e-36	1.35879919651733e-34	-0.564177778013953
EVA1B	2	1	36323116	33.9353014754239	109.559675659482	43.2508647050311	59.6962926997198	0.011918255285693	0.0187863460779668	0.770616891160314	0.853976270377313	0.15234375	0.015625	NA	2.62615226101853e-09	6.22721406114633e-09	1.08822482455244
TRIM45	5	1	117116327	29.0930831044975	100.338926313265	9.59658192833023	6.39223616554396	0.0326811587836266	0.0626335233813202	0.0767245261489349	0.166055465212862	0.12109375	0.0234375	1.73119797915447e-11	3.80152695101233e-06	7.1172578476136e-06	-0.414674833959478
BCL9	4	1	147614336.25	26.4210462459536	78.078507232257	38.5805717301661	17.0552758042948	0.00259781080949217	0.0376576573362586	0.0112006658497519	0.0349955620277169	0.08984375	0.07421875	7.80791153525462e-06	3.51151695981374e-55	3.13133303699926e-53	-0.996573182682148
EPB41	6	1	29118510.8333333	24.8805764406278	79.6901333045974	53.2718598112606	66.5014861887465	0.013754991989803	0.055006715655898	0.000195834824208826	0.00103658582016582	0.16015625	0.0078125	0.0279038971566301	1.15923366532035e-06	2.25960778997469e-06	0.447041098342815
NPHP4	3	1	5882958.66666667	27.42609890103	98.9976063709261	12.7317437244421	13.54830631391	0.079414067303158	0.0466285409561094	0.593104387272838	0.722375591953306	0.16796875	0.0078125	5.39027402382027e-06	0.00895905942829989	0.0122894074643285	0.182886566809152
FLG-AS1	1	1	152335402	16.5772749506626	20.5725534402201	8.5	6	0.0169847515974751	9.9740901756732e-06	0.723318324419694	0.820680259314811	NA	NA	NA	0.00287831536925321	0.00416680577231147	-0.511714960995019
TUT4	1	1	52525966	25.9329114301801	93.7581861360406	26.5	22	9.9993720066034e-06	0.0395928481472993	0.0234361156637459	0.0645134095493134	NA	NA	NA	0.0161418616788138	0.0216083432047951	0.155176069940055
POGZ	1	1	151459156	18.2879884877371	89.4187229134712	12	11	9.99673226201073e-06	0.0237721238066393	0.428104994657358	0.581346849968097	0.06640625	0.08984375	1	2.38231925377379e-06	4.53593906338066e-06	0.243565413660955
CDC7	2	1	91519910	34.6364590375258	108.626513478042	5.6269312941693	7.19171495210232	0.0793813488996871	0.0385329772286911	0.0732932735120498	0.160440277410665	0.125	0.01953125	0.241330502476999	9.01421473375663e-12	2.53755858463321e-11	0.678033544173427
ARTN	1	1	43936893	26.9935569285397	85.6895836311788	9	4	9.99976662971355e-06	0.102044455623269	0.116080081059543	0.228025906508085	0.14453125	0.01953125	9.54820074201918e-09	0.773334684253222	0.797189612342342	-0.0571311540038464
LRRC8B	5	1	89589793.4	25.3728104906307	93.8839159505088	16.8586492760828	9.28634914271919	0.0285440290295567	0.0389230251772402	0.30323413429753	0.459915257179792	0.125	0.01953125	0.00404252434027455	7.61074285358073e-19	3.51229269832118e-18	-0.650615413857466
PBX1	6	1	164812885.166667	25.4679800836234	88.38764617523	88.4265742011352	30.5546098504165	0.00503184156325381	0.0322968126571743	2.02149770523846e-06	1.70633618319884e-05	0.06640625	0.08984375	0.492063492063492	8.79035216379573e-24	5.78111139692141e-23	-1.21564665527565
MEAF6	6	1	37493411	20.9732795022467	80.8473762638709	133.492833567692	129.85150230498	0.004656062002474	0.0323890555477088	1.46707800261556e-14	5.22738501285939e-13	0.1484375	0.01953125	1	0.0002202048531951	0.000353934141702314	-0.165730018615322
RC3H1	8	1	173935319	17.1284844397292	50.7824994764261	21.6193902594225	23.5248980258823	0.0144178039846089	0.0246674966828188	0.871237648546565	0.924670903856775	0.06640625	0.08984375	NA	0.000498038995977775	0.000774021082674393	0.229247907269859
DNAJC11	4	1	6647424.25	22.1132542305528	80.3105554049497	110.820649819607	55.7195838730536	0.00492109555631699	0.108685953454015	5.72172354787514e-05	0.000353698560566959	0.16796875	0.0078125	1	3.16992130348618e-62	5.69831091460016e-60	-1.27747469647392
PHACTR4	5	1	28493613.6	30.8874193018708	100.74283879687	62.0821262386382	53.88614090347	0.0417225864790617	0.0473744835299462	0.0197816519332503	0.0561029757458865	0.1640625	0.0078125	0.0636159016151157	1.68852062119512e-06	3.25101938711913e-06	-0.26124385071653
ZNF670	2	1	247037263	16.1354437109497	53.2481853592302	11.6554967285262	9.368142690101	0.0561891499600018	0.00292976071694067	0.386489290855649	0.54272619753533	0.09375	0.07421875	1	2.18510816115727e-08	4.82479039288479e-08	-0.390010393594349
USP33	2	1	77727350	27.099761116015	99.8441976020434	92.9565247562142	66.4071521692397	0.00386755625952898	0.0175861807458073	0.0706280252689317	0.156048274597298	0.12890625	0.01953125	1	2.14630318847781e-10	5.49059941484328e-10	-0.284298085414419
PKP1	1	1	201332568	18.8392324965507	77.0119221003474	4	9	0.160964278438765	0.144665577752717	0.907095515028038	0.949957233052165	0.06640625	0.078125	0.00651061803372674	1.62689567081335e-09	3.91512823458589e-09	2.08078216394859
SYPL2	6	1	109479771	22.9012481033336	69.7311884475695	38.9050194314627	11.6675976222305	0.00399109670299161	0.0619875572077967	0.000558515069542877	0.00260475039575615	0.12890625	0.01953125	3.75591884704172e-05	1.21291762881849e-25	9.1331729696605e-25	-1.34841373738575
HNRNPU	4	1	244859526.25	25.5982969056537	112.210644414542	58.28689635187	39.2200250170141	0.0314050209359565	0.0382816579746536	0.108139466401323	0.216058457922041	0.0859375	0.07421875	0.0574709405014039	4.18120740806716e-09	9.75729938107575e-09	-0.249429127558541
POU2F1	9	1	167421986.555556	30.2463851059699	113.663112368799	16.5935727842039	13.7943937377175	0.0441419130144878	0.0555249195204498	0.501907490095716	0.646734716834487	0.06640625	0.08984375	1	0.0128255976583579	0.0173329228497498	-0.135454845213061
ATP5IF1	4	1	28237061.75	33.0153226918201	115.692054634973	334.025079754039	191.069718626291	0.00310671847263302	0.0595093548875244	6.74257522527839e-18	3.6852292373818e-16	NA	NA	NA	8.70103956345244e-13	2.63122224448862e-12	-0.611245055887452
AP4B1	3	1	113900849.666667	26.5678373327123	95.519130970605	25.0160409453028	26.2321421414582	0.0222144867790172	0.0151756448699609	0.755937489073035	0.842884605419846	0.125	0.01953125	0.492063492063492	1.7002160738096e-05	3.0071758606737e-05	0.190573109341833
PRKCZ	2	1	2058064.5	26.740822667915	91.9049435954234	59.8008107876047	33.6684069826216	0.00649096637563555	0.0201762522134609	0.0741435854647195	0.16177870550609	0.16796875	0.0078125	3.01802831356429e-05	1.51179964578243e-23	9.78004432169311e-23	-0.667294953799613
FAM20B	13	1	179071717.153846	23.501128887437	91.3088957132007	95.5211065266039	52.9526180569875	0.0205650617120335	0.0363532687981578	0.00305457309893207	0.0115372696879301	0.06640625	0.0859375	1	1.02802646204354e-48	5.10631565028206e-47	-0.736085279237485
CTNNBIP1	2	1	9849873.5	28.999999867046	84.042046151235	91.7499999927189	54.563317801818	4.81640071834409e-07	0.0211125930657442	1.64972665651224e-05	0.000115586126937421	0.16796875	0.00390625	0.492063492063492	2.2676243230518e-32	2.83416192609485e-31	-0.681906274539322
PLCH2	3	1	2502607.33333333	26.5823321906634	94.2206371017981	13.6270229110413	9.58598003711509	0.0053880467468322	0.0835512617526749	0.00017629573255188	0.000947697442587523	0.16796875	0.0078125	NA	0.966395455895927	0.970691180316616	0.00933210675037374
PPIH	2	1	42670688	17.6655377457135	40.4647878208294	48.383384597179	50.5526976228813	0.0241426060586357	0.0521942029443142	0.932094856603779	0.965598586706985	0.14453125	0.01953125	1	0.000441330998622578	0.000689865225590158	0.227312964341032
GAS5-AS1	5	1	173862847.8	25.4989770046044	89.6078836022606	11.667512231907	7.49305254020258	0.0397384046331338	0.0306479907478453	0.40110763393235	0.556958168785936	NA	NA	NA	0.000115894154525042	0.000191020419152394	-0.267023865701603
CAPZA1	1	1	112671475	28.9781735361388	95.9661256707389	156.5	231.5	0.122326456455259	0.0519376981551685	0.0732309447678079	0.160332895024534	0.12890625	0.01953125	0.492063492063492	7.55084065820093e-17	3.03238547709665e-16	0.504675437229549
YRDC	3	1	37803045	37.0113538780516	105.450815860675	44.3129774669737	39.6792809390774	0.00418629926777401	0.0540925126185614	0.000371300774935463	0.00181429695001839	0.1484375	0.02734375	1.13624049791377e-07	0.000130413587705745	0.000213893393304499	-0.22210164573767
SEMA4A	2	1	156176981	28.3410988944762	122.088485341552	87.4854691174532	42.6253551559351	0.00263356137468504	0.0236665205491931	0.000856328683798647	0.00380839255213691	0.06640625	0.08984375	NA	7.21056380717878e-28	6.27668217650266e-27	-1.6230136812265
ITGA10	2	1	145892163	13.3802471172987	59.8508132114168	4	7	0.127576439043824	0.0180169381609541	0.708579185585248	0.809354891979594	0.08984375	0.07421875	NA	7.59433733395134e-10	1.87213474764908e-09	1.06103005777685
CLCNKB	5	1	16049159.4	29.0091419957059	51.0748692362768	688.305349899226	5.69629437064442	0.0603752562315976	0.181130373023993	1.96698282954527e-06	1.66497446377557e-05	0.16796875	0.00390625	NA	4.9106745372923e-13	1.51370139180281e-12	-3.00185703620364
VAV3	6	1	107615325.666667	24.0281909803082	104.255508632216	171.684823430589	60.9701032217894	0.0266654230319752	0.0620297945199457	0.000194213132890071	0.0010289036983242	0.125	0.01953125	1.52474407466469e-08	8.60738276001055e-50	4.80190195847879e-48	-1.30614300258704
CSRP1	6	1	201487157.833333	27.170182593363	82.9863041893684	7.84056046737085	4.71687213239815	0.0410195358844329	0.0285831387356143	0.711330823223901	0.811347026791455	0.06640625	0.078125	0.241330502476999	5.95763826129345e-10	1.47993536541233e-09	-0.567627130526444
VWA1	5	1	1440342	21.0391487083286	87.645469391021	66.9049434662854	187.715221115942	0.0240379945030104	0.00507088445505435	0.365188635763682	0.522272499572522	0.16796875	0.0078125	0.0392522261065131	5.63866892123367e-27	4.65776262093153e-26	1.47270322901139
MRPL20-AS1	1	1	1400410	22.9304133900268	97.849658332178	4	4	0.338248706718745	0.125488579825275	0.17351579371502	0.306956249602185	NA	NA	NA	4.94301084404732e-15	1.74174230892458e-14	-0.44313016858734
MRPL20	2	1	1404844.5	19.276218069216	82.0648557650298	202.238344757974	191.914262616004	0.0049788138667049	0.0483543950896083	9.56400154469988e-07	8.6859830570248e-06	0.16796875	0.0078125	1	0.0936384654095093	0.11372178238742	-0.102468865894172
S1PR1-DT	2	1	101235609	36.4419893237777	119.846847247931	4	8.00480532780822	0.0183803858607074	0.00149339224896702	0.927132912486132	0.96279937237661	NA	NA	NA	1.83417715877317e-13	5.81687379532516e-13	1.03760148308798
FRRS1	5	1	99727656	35.6364783101118	108.930831360684	7.11631109165858	8.31009549291767	0.0101737503643399	0.0693405197154624	0.11794189619195	0.230884530845931	0.125	0.01953125	0.250094789238469	0.000102919969501023	0.000170429690685639	0.493571283761693
ZNF124	3	1	247161323.666667	26.4056659536501	92.0747521206116	9.94011496443479	10.7571317360366	0.108037958736182	0.0962012519188495	0.904720341491337	0.948538929335462	0.09375	0.07421875	NA	0.0181270085499068	0.0240977076919468	0.259721391508669
DMAP1	3	1	44217300.6666667	30.3635402536938	105.100105768644	9.9826825357505	15.140506966586	0.000515663464762381	0.0251838705285835	0.353500424895646	0.510879592284579	0.14453125	0.01953125	1	1.35076017982374e-10	3.5085685863541e-10	0.398578906720076
LINC01138	4	1	148440214.25	30.2742921467026	114.040432078063	6.33009591273591	10.7664193804005	0.0304116917772206	0.0594526634994654	0.936021966467529	0.968246067736686	NA	NA	NA	1.26004509980276e-15	4.63763755452267e-15	0.874051791888956
HSD17B7	1	1	162805477	35.0484742795164	115.251958962946	11	26	0.102532145440793	0.0367528896595375	0.13186134863299	0.250634504588633	0.06640625	0.08984375	3.4726319089573e-08	1.13321092142355e-29	1.13471385368008e-28	1.55871261738491
GPSM2	10	1	108926363.5	28.415063344421	88.4385660932324	7.48542991748975	9.13291208674509	0.046154320061176	0.0549599238026494	0.536096127495303	0.674529844381167	0.12890625	0.01953125	1	2.49258093478196e-06	4.73473315773326e-06	0.582085176801666
SHE	3	1	154488285.333333	24.5379976272796	87.1763602368407	28.5651438013293	30.3480660113488	0.0042474142866288	0.00479037866595777	0.978838341329409	0.994511578499104	0.06640625	0.08984375	5.45105103543949e-53	0.00470323546129345	0.00666885458860001	0.291375375239201
CCDC163	2	1	45499651.5	36.6463595019772	127.107091581737	5	5.5557528363445	0.157223278944264	0.143869670569715	0.713581440122083	0.813453210195795	NA	NA	NA	3.45024186112726e-05	5.93649180754576e-05	0.503203207234246
WDR77	2	1	111444876.5	20.8607804500741	76.0279397391214	34.1485034559819	25.9227154552783	0.0194241216043543	0.0644814097166779	0.056193623107839	0.130394431779476	0.12890625	0.01953125	0.000339790918309249	0.000206549264720072	0.000332977996150152	-0.200862740345711
C1orf21	4	1	184628295.25	25.6985886659643	62.7073046326082	6.93557280711258	4.51447972164563	0.0166262689157438	0.0198802250779352	0.976249656034376	0.993666251014306	0.06640625	0.08984375	0.000268422237801936	0.0885777728839817	0.108018683700752	-0.207893673342595
ARID1A	2	1	26781701	13.9996693647663	37.8291668822433	160.499852556216	137.594567179326	0.000855408550489161	0.0112427988677249	0.32639955502368	0.483040948925635	0.1640625	0.0078125	1	1.04235889650147e-12	3.13039366292208e-12	-0.373933826443438
MTF1	6	1	37814273.1666667	32.9686898598194	98.0107727490496	18.7594744021962	14.1964289103944	0.00249393707683323	0.0238639803278348	0.030923289678083	0.0803247482558063	0.1484375	0.02734375	1	7.1988694803523e-06	1.31686636835713e-05	-0.26870666509588
NTPCR	5	1	232975849	21.6154368716975	63.3011505231191	56.0036774462413	59.2793581508914	0.0112097617679798	0.0209713879334211	0.353141616310092	0.510544294842562	0.0859375	0.07421875	NA	8.13410270317986e-06	1.47981868455441e-05	0.243694420124031
CEP104	9	1	3829356.22222222	35.0204782328121	99.8829305747224	40.4138970358615	28.5983028741663	0.0123294344972486	0.0422656669835976	4.03202470289878e-05	0.000259471637646853	0.16796875	0.0078125	NA	4.92583731022936e-13	1.51796210988701e-12	-0.324322575157984
PTGFR	6	1	78538166.3333333	23.0938750425094	52.5637875422739	19.1615067868935	4	0.00999120173180923	0.159514625028539	1.05687300926696e-05	7.71824007190788e-05	0.12890625	0.01953125	0.00312847879542714	5.74555829574702e-15	2.01575116788522e-14	-1.71644858064625
ARID4B	2	1	235224552	39.3525951602204	135.135598113689	44.1601252127992	34.1374047182223	0.00666072316333004	0.0178170958030352	0.0739897518911482	0.161613420089182	0.0859375	0.0703125	0.71967227998224	0.843875858358039	0.861214210678994	-0.0112274842626252
LRIG2	2	1	113127779	24.624843623604	76.8123292860735	5.18744938791069	6.27172006867093	0.0651242964649077	0.0344332878930269	0.953982947971502	0.979183626927539	0.12890625	0.01953125	1	0.000533411828572793	0.000827065848656473	0.200878876523531
CAMSAP2	3	1	200858775.666667	22.6522204192505	64.7384376680479	48.3001185645439	41.7823511897029	3.49381935273466e-06	0.0156121079185191	0.0229490660232292	0.0634619433366726	0.06640625	0.08203125	NA	0.00871928232087604	0.0119720989674977	-0.154777869377879
ZPLD2P	2	1	26228734	14.9968904336966	42.4861708232192	67.500539643507	9.40579614778924	0.00176465052590327	0.069807973977916	0.00805015422056143	0.0264361339328643	NA	NA	NA	3.74121238010324e-43	1.15447493745693e-41	-2.13976030698057
NBPF25P	1	1	145573716	13.4131465730767	34.2165680434736	25	19	0.0466539203105601	0.0286471287862661	0.671399856062552	0.780456068058302	NA	NA	NA	0.00547984405375351	0.00770730674475391	-0.203650066217343
HMGN2	2	1	26476015.5	33.0541522468959	107.386312623335	8.89141096279405	8.59614165394454	9.99712590337404e-06	0.0364705299775191	0.220553655478359	0.365742394909816	0.1640625	0.0078125	1	5.06594564280628e-08	1.09134172350734e-07	0.330363370264343
PDIA3P1	3	1	147178918.666667	29.441594733957	117.991485908587	12.8216610423494	9.9356487934828	0.120300537376005	0.116982483328041	0.568341797249444	0.701482728567632	NA	NA	NA	0.353055704530117	0.390884334128808	-0.0501846601426887
TUFT1	5	1	151565852.4	21.1118294072388	90.3936145234372	46.5488892127392	32.1730422657588	0.00655879681639203	0.0318998991154692	0.000989056554395985	0.00432229164998158	0.06640625	0.08984375	0.241330502476999	1.52772784906588e-17	6.41034379054134e-17	-0.946090215664398
HECTD3	3	1	45005809.6666667	25.0019662890183	69.6339483103623	85.3060044528791	86.5889974347747	0.00606759412157283	0.0138242219184995	0.665915178089757	0.776864311923401	0.140625	0.01953125	1	0.235546953174772	0.268394128655226	0.054343734662754
KDM1A	7	1	23080589.7142857	27.75988297733	94.6423651038504	6.8922734260259	9.71682747084447	0.0366974258882594	0.0261793506850548	0.728297012675303	0.824334656684191	0.1640625	0.0078125	1	1.01418571401502e-22	6.12895048624338e-22	-0.396887951070887
S100PBP	2	1	32858511	29.4047585062843	85.7154950805223	26.2929179521284	43.1132788631765	0.0215020195647293	0.0309671977298095	0.735656276177171	0.829303981329356	0.15625	0.0078125	1	3.51493797293024e-22	2.04661555493239e-21	0.587440685559747
CDKN2C	1	1	50974421	12.9951632568072	47.5397670874851	43.5	100	9.99971995389376e-06	0.0485852473878423	0.0345321237940779	0.0878611889426635	0.140625	0.01953125	0.0403259954235636	5.31283040400515e-36	9.07508360865133e-35	1.50766413533423
TTF2	2	1	117075264	34.0564138782039	98.0516262687421	12.4987751294676	9	0.0204035368092417	0.0348701605322093	0.77417780679348	0.857051941000683	0.12109375	0.0234375	0.00149800124732179	0.640065221767735	0.673049084170808	-0.027894000456954
EFNA1	4	1	155133863	29.1927515547481	115.156940311262	216.404121224694	455.079651796161	0.00174475317678091	0.0170520507677629	2.44714553318984e-07	2.51566560811915e-06	0.06640625	0.08984375	0.208510810233552	5.56257914613028e-26	4.28254308837018e-25	1.2271029065407
PIGR	3	1	206934103.333333	40.313985317024	151.033668436994	603.354897030893	47.5418850707729	0.0112107285420775	0.478925465204193	3.01161742577532e-39	1.4550930754376e-36	0.06640625	0.078125	NA	0.00023316473160847	0.000373545138699381	-1.23064368033389
PDE4DIP	7	1	140841603.571429	27.1760550620722	97.2445375163542	93.9222763295078	46.6501634762307	0.0114430324341894	0.133311415752586	6.99196291214120e-11	1.33844564208801e-09	0.08984375	0.07421875	3.60565798550479e-12	7.44604711484678e-26	5.68620927684692e-25	-0.910110281059183
LINC01140	2	1	87168356	13.1444306971392	49.5999166370192	7.52813314000491	5.07191001426125	0.000563943897259496	0.0470144415840369	0.474463602927864	0.623190651038471	NA	NA	NA	0.0323944756761067	0.0418177860517392	-0.274532127122393
LINC00869	3	1	140069988.333333	36.9495210022469	104.125815626965	9.16573883279312	9.70367749437041	0.0399552846861067	0.107993888774659	0.278379512754378	0.431633961706621	NA	NA	NA	0.000174929065979836	0.000283699222715401	0.336143801987356
LINC02593	2	1	919234	35.1370005740076	83.4133059095692	8.16701396355833	5.75856702555611	0.0353243577351684	0.0910045744641461	0.39327928458421	0.549118076348707	NA	NA	NA	0.855125144092093	0.871830415632243	0.0377018499722079
ARHGEF10L	11	1	17672419.1818182	20.5403913833168	67.3043960987985	80.9667967897291	59.1493447546616	0.00424106489702312	0.0290078063330094	2.31863304873348e-11	4.79567955404994e-10	0.17578125	0.00390625	0.241330502476999	7.5473475892916e-07	1.49116733162469e-06	-0.34257898393736
SASS6	2	1	100097633	26.2861293801665	76.1773919139711	5.82489847219515	5.89979236112361	0.162300488524012	0.0308424213422555	0.132691125361759	0.251731758009217	0.125	0.01953125	1	0.000668273382144531	0.00102758941653589	0.216443770428116
ACP6	3	1	147656717.333333	38.4351671265685	119.296277374017	50.509583562827	29.0642804398344	0.0469892481099217	0.0599772393061462	0.011454191382857	0.0356677436745372	0.08984375	0.07421875	0.113853003062765	0.000111582717822451	0.000184209078620883	-0.293229291267435
MAGI3	2	1	113669725.5	31.9279775210649	108.690679263496	44.4282428021076	13.2501350647691	0.00285101120875199	0.0575531029891536	6.15476352636045e-05	0.000376422220936243	0.125	0.01953125	0.00312847879542714	5.56070772985494e-47	2.35990050059741e-45	-1.71144311994523
FUCA1	2	1	23849762.5	31.8916885480542	102.519451397692	186.677408688713	125.276530925391	0.00336737499944367	0.0584737213185717	1.26717455713433e-12	3.20213419992166e-11	0.16015625	0.0078125	0.00495159287230698	3.63439340274095e-08	7.91681194191984e-08	-0.501658285316363
MRPL37	5	1	54220631.4	27.7971901266304	85.9081689502877	176.328445916672	182.946837315253	0.0210792425546504	0.0495882674199968	2.28888284714301e-10	4.04793790785364e-09	0.1328125	0.02734375	0.36478716560522	0.995375470689396	0.996079102726642	-0.000360900149319577
FAM151A	2	1	54609514	27.7709485882887	109.53512215506	383.870989761504	28.3298114085315	0.0293042581336166	0.123522034052835	1	1	0.1328125	0.02734375	NA	1.65411115279233e-40	4.05472052064354e-39	-3.97952883179286
HAX1	1	1	154273441	13	45.0018109656499	318.5	293.5	0.00480549998432662	0.0162421354657629	0.0775988192252406	0.167437680854177	0.06640625	0.08984375	1	0.00705944461482904	0.00979397406136701	0.160483670283669
PIGC	2	1	172442492	21.4760742689616	81.6014406106653	98.1535153574997	92.730315598116	0.00136359911614284	0.0204166843731444	0.000224668995339043	0.00116922739969854	0.06640625	0.08984375	1	0.0575300208722477	0.0720158601059141	0.0846222813254933
GMEB1	1	1	28715344	44.1776535578783	212.662959825322	11	9	0.045472396814985	0.00446848011762791	0.106432695727978	0.213696896891331	0.16015625	0.0078125	6.03598458008949e-06	0.000593450636353191	0.000917268794417891	-0.144391074062792
SPATA1	2	1	84528455	30.3546710168097	93.6094481696726	6.21144507016029	5	9.99977276193678e-06	0.0992312719811893	0.343904870644392	0.501302216028413	0.125	0.01953125	0.000117269374778568	0.00376661383534155	0.00539209982116585	0.430330324803234
NIBAN1	8	1	184798096	35.4611004829315	115.384141456812	24.2561957768812	48.9062950618883	0.0143626729579639	0.0152832945414588	0.93964472827296	0.970477340114125	NA	NA	NA	1.05141452184527e-11	2.94370073174232e-11	0.790307250343848
PHF13	2	1	6622432	30.0221491656111	113.991177349134	45.2911273619268	41.8142632344271	0.0162870658967806	0.017063362769453	0.392991311912329	0.549017374401055	0.16796875	0.0078125	0.7278456907589	0.602748348192929	0.637062533204379	0.0321407683479817
CLCN6	3	1	11842041.6666667	18.3786586807119	53.9541577129353	24.4361955053678	30.3361170973723	0.0156292219931004	0.0226865872832667	0.349154757165714	0.506456628655274	0.16796875	0.00390625	3.32351092338687e-16	5.3811235413782e-06	9.94796345186225e-06	0.30186009509346
LINC01358	1	1	59020518	30.2042891722422	119.789233504979	4	8	9.99972076366007e-06	0.046987109647451	0.243380179991062	0.392501648530807	NA	NA	NA	9.34819256127254e-16	3.48480186821631e-15	3.3174273541812
NPHS2	3	1	179551154.333333	24.3673578305862	31.2380107193923	833.864863811119	5.93558124460421	0.00383281231020927	0.0290198579912253	0.110031138921321	0.218812335698163	0.06640625	0.0859375	2.22009322284406e-17	4.34741378337502e-47	1.85790419232914e-45	-6.7502839300266
KCTD3	3	1	215598811.333333	35.6558788319271	110.906015339242	54.77106679044	80.2918216457579	0.0550928021628336	0.0629345813150523	2.60545099861411e-05	0.000175424986690412	0.08203125	0.078125	1	3.11158673466165e-18	1.37490127858147e-17	0.724751134084403
SRSF10	6	1	23970407.6666667	28.0445467640215	106.757793069013	8.01253448192802	10.9492997117219	0.0258166178914613	0.0203363142989356	0.382550717439952	0.539079673943655	0.16015625	0.0078125	NA	0.364496499569914	0.402842086232973	-0.0348661995796465
SLC35E2B	3	1	1664525	25.8873512059146	77.1922669943764	65.438878548658	58.7480340152231	0.0121237594098911	0.0381765925663156	0.00667975254484438	0.0225981828494075	0.16796875	0.0078125	NA	0.203292863467781	0.234091680607282	-0.0900464331267057
HAO2	3	1	119385558.666667	31.1060274290921	90.5811246339311	61.9645439459906	10.4562953170602	0.0210405402884981	0.0495449770138329	0.100303475911051	0.204242361013079	0.12109375	0.02734375	0.496889753948936	9.46184819057644e-18	4.03446651951349e-17	-2.17331392642338
TMCO1	6	1	165725902.666667	29.4194010044696	108.584081333933	12.0512426594269	9.7862036396733	0.0427102507751935	0.0525175619978029	0.974552478079658	0.992548008661399	0.06640625	0.08984375	1	0.00102456840853277	0.00154813038380702	-0.159532037574556
C1orf109	7	1	37684793.4285714	25.0284518673265	85.8516065802366	33.4611692296221	27.3383843674503	0.00877957697127852	0.0301940105045326	0.195486402565004	0.334885868186454	0.1484375	0.01953125	0.00129755350400042	9.99781951907037e-06	1.80323787312425e-05	-0.198319418528876
NBPF9	1	1	149075688	27.6568900630096	18.2984405910484	5.5	9	0.106089213733133	0.0274338877868491	1	1	0.08984375	0.07421875	NA	1.09073350390335e-17	4.63162989565258e-17	0.734716823495425
POLR3C	2	1	145842292.5	36.5926153032804	148.32365123629	4.5364627249789	5.00665545728523	0.137518574167605	0.119860962817302	0.763033688914354	0.848332042289815	0.08984375	0.07421875	1	4.42154084811449e-22	2.54829262620339e-21	0.481950159707326
UBE2T	1	1	202335740	37.6560409316861	126.967915090031	7	12	0.0161975646545896	0.0564529225465626	0.404905445817417	0.560363528875869	0.06640625	0.078125	0.492063492063492	1.83094768870711e-08	4.06657826526927e-08	0.606157504892396
DNAJC16	8	1	15568224.625	24.6182982069552	104.577782957056	47.698356377014	28.0591877561385	0.00468720940119075	0.0387025177678314	4.31182191157874e-06	3.41524569639079e-05	0.16796875	0.00390625	1	1.14782776149898e-30	1.23919441362974e-29	-0.807824637750688
PLEKHG5	3	1	6469996.33333333	18.1829108582375	70.2604650108564	13.8389056229378	25.0442025365618	0.0390080953532343	0.0176778957755974	0.384103013709516	0.540491647553267	0.16796875	0.0078125	1.21300064451889e-24	2.33046617871409e-20	1.19046141064218e-19	0.993497670619118
TARDBP	1	1	11021823	37.4042497069969	81.0502111029298	6	8	0.0749817355497567	0.0613517002426931	0.849035576067336	0.910305407715015	0.16796875	0.00390625	0.0574709405014039	0.45535555382107	0.493672376701476	-0.0262595212499274
PRDX6-AS1	1	1	173418192	19.6269141010271	58.871404522177	5	5	0.167824013399889	0.22813959508494	0.677546752227452	0.785738360383939	NA	NA	NA	0.643363226212966	0.676014894865637	0.0456631593109798
NRAS	1	1	114707222	28.9999343561001	112.996872876692	92	104	0.0016881827944388	0.0154483521445055	0.029495253848473	0.0776797663735877	0.125	0.0234375	0.492063492063492	2.30769080198573e-09	5.48815588670483e-09	0.389956276602883
BTBD8	2	1	92181065	30.8623551262161	109.153979932922	7	5.4988215605943	0.0232978458750737	0.031936839752886	0.0743474587880788	0.162130881874202	0.125	0.01953125	0.00344799120391529	0.0185966568024959	0.0246785960028435	-0.278028249637268
MINDY1	2	1	150996414.5	24.1791847120607	82.1487544912071	38.8173349586326	17.4444391602007	0.000356144280613851	0.026306530261902	0.0505065907253183	0.119832863753903	NA	NA	NA	1.60361716082321e-17	6.72130434726975e-17	-0.744193016536861
PYCR2	2	1	225920293.5	18.9183787381639	61.2975569218263	276.31496822676	276.001609956062	0.00123508372901222	0.0215218553211726	2.76811875113079e-06	2.27147461921935e-05	0.0859375	0.07421875	1	0.00742906409748244	0.010284091297395	0.136770209816767
MICOS10	9	1	19626185.4444444	19.5566315248154	81.812649256008	73.660262416585	53.4549389024716	0.0124318142557913	0.0579849694809201	0.000312662400401176	0.00155866658458349	NA	NA	NA	1.00550886424051e-23	6.57850253467578e-23	-0.666793240431858
MTFR1L	1	1	25832471	29.9999999989179	85.9225118762847	299.5	194	0.00287918284538569	0.0136634153437444	0.00475171773038402	0.0169060378395607	0.1640625	0.0078125	NA	6.6812586088446e-23	4.13019944023827e-22	-0.589285097270733
MRPS15	2	1	36455698	19.0588495696602	65.7313049386356	11.6662450103782	5.84040637009759	0.0464191601977121	0.100059825087126	0.501218888574315	0.646119861994711	0.15234375	0.015625	0.492063492063492	0.0822712854219288	0.100770312286756	-0.142031661150955
SLC44A3-AS1	4	1	94674976	26.4519447615603	83.8552967752257	10.6371386381826	5.15961310879116	0.0378120911858553	0.132455227709815	0.0427602609829582	0.104364759024682	NA	NA	NA	0.000165838709696424	0.000269690319832281	-0.393964355447057
RNF186	1	1	19815035	26.1811063854325	92.2894672376248	36	56.5	0.00368854900931196	0.0697032228566441	0.000155094027587722	0.000849065394527236	0.16796875	0.00390625	NA	0.121103172098774	0.14451985500723	0.375263734374457
ANGPTL1	1	1	178851024	44.9247801611065	103.070987768899	46	4	9.99963992729904e-06	0.149640472643605	0.000551131959472337	0.00257329839136697	0.06640625	0.0859375	NA	1.7906058087173e-29	1.75420508509718e-28	-2.61595357876279
RAB4A	3	1	229304056.333333	29.6769691774434	110.371497309942	117.223591527266	120.403967540161	0.00457020134611028	0.0267457430274069	5.94154891445461e-05	0.000365231396120597	0.08203125	0.0703125	0.0574709405014039	0.415643101563737	0.45453438829754	0.0383292840598701
TMEM59	2	1	54031019	30.4513342601525	111.609457743914	27.7393834910466	20.086814844289	0.00447731424297253	0.0257085830186789	0.0553235839929045	0.128757913497166	0.1328125	0.02734375	0.180123945217979	2.76772645327478e-17	1.13690613287403e-16	-0.405132088187233
KLHL21	5	1	6593497.8	29.8487792114364	94.9460164304527	126.30099708294	66.3601622910773	0.0015846142442424	0.0345746142600812	4.69572534335459e-14	1.53296395736162e-12	0.16796875	0.0078125	3.4143939381222e-47	1.94117530341736e-32	2.44808578075742e-31	-1.18112491004242
RBM15	6	1	110342733.833333	34.3055482111883	102.616819362515	12.0208696474971	12.7320741033102	0.0222153235639731	0.0310607817829863	0.680784130637758	0.788492809854586	0.12890625	0.01953125	0.117966667344987	9.86230414470442e-08	2.07449098140374e-07	0.318595796388508
MLLT11	1	1	151067959	26.2805587304597	109.590192642556	16.5	9	9.99671084450317e-06	0.0184082808816049	0.177094942337388	0.311690195030352	0.06640625	0.08984375	1.53839712552936e-14	0.0651190547917835	0.0808189912895285	-0.212287037544553
H2BC21	2	1	149884985	13.9982765129505	34.9752836456061	66.500630079628	35.6142643101123	0.00337226643084261	0.0227268586740844	0.0342885712420199	0.0873227181177227	NA	NA	NA	3.30844743968483e-24	2.23423776114673e-23	-1.32909732568004
C1QC	3	1	22646614	30.6564881547271	106.547797157471	132.012469510284	834.481043895477	0.00782059690565721	0.00488560197605361	0.743452656987702	0.834045197711011	0.1640625	0.0078125	0.492063492063492	7.99205809150689e-38	1.57135517163742e-36	2.57616079475342
ACOT11	1	1	54609167	29.9999750705443	114.051634871306	128.5	19	0.00430425365206346	0.0880971998950241	8.54344382976847e-06	6.35572294218361e-05	0.1328125	0.02734375	9.8574849284151e-22	3.27158698876236e-39	7.23646926713549e-38	-1.89359215813943
HS2ST1	5	1	87107393.6	24.6054750484535	77.4944686800873	47.6504093884825	55.8378602815882	0.0114975991876501	0.0275922302545129	0.09853844619859	0.20163406600589	0.125	0.01953125	0.44209037020712	0.000150280037301336	0.000245375060905079	0.217646700967534
TMCC2	3	1	205270933.666667	32.2261594837564	94.3650046685805	10.7906828234647	5.02999130957964	0.024095860101586	0.114336436752053	0.0064183610074416	0.0218018511273586	0.06640625	0.078125	0.054656758328017	2.48419455009189e-22	1.46911244280891e-21	-1.03419896980575
ZYG11B	3	1	52812597	39.5612582201945	110.762436085949	80.2599247779456	64.5986166262935	0.00767725945440838	0.0165065247263905	0.402697886671158	0.558396024922616	0.1328125	0.02734375	1	1.80436520343179e-09	4.32566382914162e-09	-0.376628407440351
MACF1	6	1	39368740.8333333	28.8010742842091	103.212398441308	96.7104852461629	62.2331931080799	0.0159250655105526	0.0175878365675231	0.000572928055841674	0.00266271565467933	0.14453125	0.02734375	0.128174300914455	1.1370811630269e-06	2.21757261430681e-06	-0.38170386335432
IL22RA1	5	1	24124966.6	27.4859357162014	98.9445999507733	4.69401026234134	12.540124636424	0.0315335336097625	0.0254560097536694	0.186442724886295	0.323542673623257	0.16015625	0.01171875	NA	4.72547591476627e-11	1.26635150815731e-10	1.42969204520557
MPZ	2	1	161305634	29.6961749541962	104.466175875061	7.45829006036335	11.4645124868802	0.0665838237822451	0.105384266303894	0.42879389774074	0.581955223686562	0.06640625	0.08984375	NA	0.000152745758300723	0.000249077856408306	0.342129876683925
MCL1	2	1	150577418.5	34.280844059161	104.965830382446	518.746444682201	610.539359641747	0.000649156372629325	0.0271413726354733	1.53462725346682e-14	5.42010602182038e-13	0.06640625	0.08984375	1	0.319514028095456	0.356502105239511	0.0870123018590492
RGS7	1	1	240775852	13.3689958773722	17.9405275473655	10	8	0.0511263070381723	0.204967215698167	0.321459867763967	0.477485703728598	0.0859375	0.07421875	1.68089783696499e-06	0.438890953309919	0.477421961985864	-0.284483482113387
TNFSF4	3	1	173184964.666667	23.7152399250849	74.7035653982601	5.13692917984665	6.78084063366797	0.0105273884820065	0.039141299024769	0.868710012574317	0.923129366342892	0.06640625	0.08984375	NA	1.66925224992543e-08	3.7227809630574e-08	0.523376012905291
SLC19A2	2	1	169475326	16.9389215076051	74.6051272203745	27.441529425299	7.8355587032411	0.0150348292532871	0.0590992797711289	0.261356263769761	0.413156151474098	0.06640625	0.08984375	1	1.10710779178388e-10	2.89494244792252e-10	-1.05021573063888
FMO2	8	1	171207305.625	24.1503538280348	75.4939517866424	55.2634862697643	74.1585430969562	0.0882119445281873	0.0842705749995949	0.748605196189175	0.837492096394281	0.06640625	0.08984375	NA	0.000606762337651217	0.000936821196169057	0.684409053082173
PIP5K1A	1	1	151249033	16.999987097492	75.3437324432517	137.5	124	0.00640692611443528	0.00635661493633805	0.992444722132491	1	0.06640625	0.08984375	0.492063492063492	4.56012019305244e-11	1.22290696628745e-10	-0.331015110123824
ABCD3	2	1	94491218	33.34312994657	102.452706669435	192.090847549189	80.7510076485563	0.000740682387554545	0.019082919915851	1.12095879266715e-06	9.97793755094069e-06	0.125	0.01953125	1	2.12457966459367e-38	4.37470267300424e-37	-0.954796918618027
TRAF3IP3	5	1	209767306.2	26.9417945945732	86.8665218740172	6.54040407670781	19.3238039957022	0.124253535746085	0.0232237535360485	0.00136818774997113	0.00573831244163237	0.06640625	0.08203125	NA	9.98500762278538e-23	6.05030558202485e-22	1.58517265968962
ZBTB48	2	1	6582359.5	25.9287137163788	87.7491961401524	6.60105041658105	11.8242162758753	0.0745608881979497	0.0615132341324208	0.412800368695257	0.567802566262049	0.16796875	0.0078125	0.0574709405014039	8.09230448668801e-18	3.46878683995994e-17	0.61192442673972
PIK3R3	2	1	46132599	35.7376420684751	120.000484214656	17.0675304546173	24.1162087506435	0.00966074796322365	0.00282068586288552	0.683313690505045	0.790356865521186	0.14453125	0.01953125	0.117966667344987	6.94270984128396e-13	2.11702178116696e-12	0.734076600760679
OMA1	3	1	58525562.3333333	17.7297499492933	72.9673227965178	105.260710964541	45.6299007432593	0.00690012451662589	0.026497244339152	0.000933729738112134	0.00412076050663371	0.1328125	0.01953125	0.117966667344987	2.74419499658697e-48	1.32576648404469e-46	-1.03753935364467
ITGB3BP	1	1	63523233	27.0616281632055	90.9141311259408	5	5	9.99987025055926e-06	0.0432042168010442	0.680318358331591	0.78802890777592	0.12890625	0.01953125	0.492063492063492	9.94590214104592e-06	1.79473138539428e-05	0.363928479643422
PRPF38A	2	1	52417016	24.2997505794645	65.083911974885	89.0520922712985	97.7798879877537	0.00230826355029768	0.0164201252881714	0.000988198898362471	0.00432010658462551	0.13671875	0.02734375	1	0.719447556047106	0.748048436672188	0.0173126779989051
PDIK1L	6	1	26122897	23.1404719556956	74.0683764932306	23.1536246628316	15.3626425550765	0.0122233282945406	0.0243923913431358	0.125567302276173	0.241902303699185	0.1640625	0.0078125	1	7.47518276332056e-13	2.27143667278254e-12	-0.402034523425819
C1QA	1	1	22638945	30.9999345775241	123.00000000023	132	750.5	0.0161726383673139	0.0039605278703772	0.111059369165447	0.220349231299184	0.1640625	0.0078125	NA	4.7048457627901e-34	6.84863473825166e-33	2.43152768684188
DNM3	4	1	172305946.25	21.9870232325152	66.4432831325728	10.6057722439923	4.99263464190657	0.0222253524420227	0.0639823719548192	0.320234962078832	0.476429714744945	0.06640625	0.08984375	9.90474901527994e-12	1.83249404847468e-26	1.45532924957754e-25	-1.08209554856677
PIK3C2B	6	1	204432418.166667	16.3132236978834	63.9983428810879	24.0048845050994	35.6390096879652	0.0172563086626372	0.00858186975097937	0.791063145050248	0.86934659056171	0.06640625	0.078125	NA	3.8163554463346e-11	1.028808032129e-10	0.588861788751462
SLC45A3	1	1	205659180	17.0078953398067	54.6651856762862	28.5	13	9.99681348528313e-06	0.0205004646684904	0.240773838977776	0.389749021845692	0.06640625	0.078125	0.492063492063492	1.55352653141498e-08	3.47770072509876e-08	-0.734093401633381
KDF1	3	1	26952058	20.1242251402223	58.1285469960316	44.4130162966252	7.35628514783677	0.000535735187030892	0.0888935710967211	1.43748925427443e-08	1.88323565101745e-07	NA	NA	NA	4.16133468242262e-32	5.07835293948666e-31	-1.90148234831337
MECR	2	1	29208335	13.5024003921282	42.9921661017977	13.2136658279831	7.95177301418198	0.0409107718965342	0.0784827268522828	0.167716302033135	0.29914688077168	0.16015625	0.0078125	1	0.00365681156862582	0.00524286504806778	-0.154690443765047
ZNHIT6	2	1	85680080	24.8445897389762	58.9773675963402	14.1243379749701	11.0627813742585	0.0212580446509563	0.0515593211302052	0.0662765594303465	0.148498341932694	0.125	0.01953125	0.492063492063492	0.0229002260604059	0.0301178794720819	-0.113262877405961
LRRC47	15	1	3780887.06666667	23.2112759581503	68.4368742376564	85.6955486447849	76.9268443259371	0.0120668593554762	0.0246026084310254	1.87178008648389e-08	2.40779889932257e-07	0.16796875	0.0078125	1	7.55378618782954e-08	1.60349819263673e-07	-0.230176804823629
SGIP1	6	1	66727704.6666667	25.8550836003623	83.3928746853579	13.8472512581276	7.77155906648158	0.00518556470325313	0.0552809737022387	0.00631841091722488	0.0215350128298982	0.12890625	0.01953125	8.30406047802001e-06	0.00447581208979502	0.00635593378268697	-0.43909196596092
DPH5-DT	1	1	101075443	22.025958641518	88.5889356897182	5	6	0.0898853760297969	0.0816112785157939	0.954876327982391	0.979695163993825	NA	NA	NA	1.47183072374973e-08	3.30068969236944e-08	0.420590934701688
MIER1	2	1	66986995.5	24.6750264398329	70.8364860524759	110.215390307402	110.784957903911	0.000565159037234343	0.031768630910411	0.000168155632050724	0.000910422178189467	0.12890625	0.01953125	0.005554854619804	0.000603391039679488	0.000932124338339954	-0.196183181593029
PRDX1	1	1	45521902	15.8703976134455	49.3562533541868	29	32	0.00319431234310156	0.0190638783990243	0.387857227403118	0.543936775781059	0.14453125	0.01953125	0.276777589172614	2.98167232132062e-18	1.32110481373067e-17	-0.571023282902397
RFX5	3	1	151342004	22.3435177914523	82.1501257479423	74.7572806612738	56.5228201893602	1.96534289850024e-07	0.0192900522572318	0.000510369391844721	0.00240716590554173	0.06640625	0.08984375	1	0.000190737228343715	0.000308277309974678	-0.200897481820278
AHCYL1	1	1	109984850	19.2899077030007	70.1530748803742	17	11	9.99531408195344e-06	0.0134548706945615	0.428040202230521	0.58132421888267	0.12890625	0.01953125	0.0279038971566301	5.452586434702e-48	2.55167526334711e-46	-0.767097501147477
EPS15	2	1	51358283.5	21.9983049388753	101.626053546399	167.750225395128	155.043099066699	0.00219453916873345	0.0289152002700619	0.00514051195004729	0.0180501891257484	0.140625	0.01953125	1	2.54203480103106e-06	4.82624377563734e-06	-0.198879896223895
TNFRSF4	1	1	1212042	27.6964593265566	103.560723509063	8	62	0.0396605079705782	0.00188884000144855	0.220593667070685	0.365758531852684	0.16796875	0.0078125	NA	2.03401428807835e-48	9.97195316557892e-47	3.19637140341902
TGFBR3	12	1	91727589.75	26.5932911957245	80.3881961280757	100.654205445477	32.0674446835388	0.00566564194149442	0.0228657773898814	7.02932433461881e-07	6.541387414319e-06	0.125	0.01953125	7.73053415141669e-28	1.86286266549412e-45	7.00894341751525e-44	-1.44471794094053
GJA4	7	1	34794999.7142857	27.2492807979617	101.634070932698	91.9498064568822	229.639307252316	0.0178074771434232	0.0103204961712975	0.0328550361512215	0.0845273656380415	0.15625	0.0078125	7.80791153525462e-06	2.00891619521143e-25	1.48505064691707e-24	1.6024379263593
EFNA3	2	1	155086781	28.2836060271842	100.977978704827	7.25408032343331	28.0546722903656	0.0759806501877739	0.0221621739404683	0.187700192257116	0.325097594246301	0.06640625	0.08984375	0.492063492063492	2.03555895478028e-39	4.59217234320452e-38	2.22219034015094
ALPL	3	1	21577851.6666667	22.8921322010982	68.6962703554241	144.288130464064	181.956071090031	0.00523209214680729	0.0707125498234966	2.60602746363876e-11	5.33528910733773e-10	0.1640625	0.0078125	1	0.00145124062038349	0.00215969776949317	0.690443650833482
TP53BP2	1	1	223780251	17.9998416635214	76.118597176457	83.5	68.5	0.0153272165558624	0.010986818315461	0.639361286733748	0.75788468915181	0.0859375	0.07421875	1	2.25624936137893e-08	4.97799026253972e-08	-0.324607436440219
CFAP57	4	1	43177747.25	22.3470269520498	60.905651398194	5.91645290505543	4.52774996002604	0.0143534352840958	0.0937949637691851	0.808813397039244	0.882056430375319	NA	NA	NA	6.48316814141528e-06	1.19096681529344e-05	-0.521585075261957
SNAP47	2	1	227757359.5	27.8614842269251	81.7420503200768	79.0403696340354	69.9306534038679	0.00773743867657441	0.0380306324485797	0.104356988092879	0.210754270974115	0.08203125	0.0703125	1.04105999434716e-06	0.000619769298566329	0.000955991188540408	-0.128881131014291
TESK2	3	1	45344954.3333333	17.6685497964643	69.473950833247	11.6205688419196	10.0513343009613	0.0165708947501529	0.0211958172330461	0.238646193566916	0.387291061681415	0.14453125	0.01953125	0.492063492063492	0.00385002825660367	0.00550663930361664	-0.19877727399027
CPT2	2	1	53212166.5	30.0931153280584	97.7535246461587	157.384187974812	90.1044154224401	0.00156402712127268	0.00920111967980479	0.0182621510472435	0.0525289550865383	0.1328125	0.02734375	0.241330502476999	6.20581030083637e-14	2.03771532783334e-13	-0.597469979837724
SELE	5	1	169726543.4	19.9536224328278	61.5569951086094	16.4362340853271	6.6247941796733	0.00335473582587945	0.0181335263638978	0.305631068172101	0.462505346085042	0.06640625	0.08984375	NA	2.77652387379872e-22	1.62838595912846e-21	-1.84858636225037
DPYD	4	1	97389019.5	29.4402075518896	106.150148322268	59.4846794766277	56.2970843185576	0.00320637094481277	0.0256585410143056	0.000110566029899335	0.000632651385672227	0.12890625	0.02734375	0.492063492063492	0.20150582455769	0.232128314832249	-0.106980505044179
PAPPA2	2	1	176844310.5	30.3024764229393	56.9242021943344	70.0931908314337	4	0.00351161083605379	0.184147613667648	2.35606256873544e-06	1.96200584438755e-05	0.06640625	0.08984375	NA	1.49616322177372e-25	1.11915776001238e-24	-3.41901195311512
COPA	1	1	160333626	31.9999487808894	105.508960553201	339	235.5	0.00502003382545785	0.0217240517024018	0.000608373712943251	0.00279944612519677	0.06640625	0.08984375	3.57170421293562e-05	0.605090822685376	0.639061229778223	-0.0243036352452722
AGL	8	1	99903438.625	31.1709073034767	105.371877298766	58.1028302330426	27.9699421702599	0.00175497803829376	0.0294795506590761	3.15180234889099e-08	3.86111770509678e-07	0.125	0.01953125	0.492063492063492	2.8338756980734e-39	6.31924682855255e-38	-0.974890370004484
TARS2	1	1	150507501	31.3100092094835	102.38574830268	12.5	12	0.0343486862934005	0.0315977336064918	0.940233600069357	0.97079500827753	0.06640625	0.08984375	1	0.86008352767226	0.876491132087496	0.00862257399017338
TLR5	3	1	223110778.333333	27.1382924566789	98.4533041397951	26.3830576397065	11.5644023637822	0.00569594888706461	0.0280682913344028	0.100225814250311	0.204118632663886	0.08203125	0.07421875	7.59615966413071e-05	7.61217990418681e-26	5.80524831076873e-25	-1.1949681738041
DNAI4	3	1	66890626.6666667	38.1729933587432	114.983938119673	17.2448944028048	9.08984631107681	0.00566720510640213	0.0475563097793624	0.0280060451939595	0.0746436495802816	NA	NA	NA	1.23602206101081e-14	4.23282426396959e-14	-0.733657373346486
ARHGEF2	3	1	155967940.333333	21.1618813780868	66.2784402920235	32.0512759869696	40.1653794118929	0.00591817305839822	0.00923534500466426	0.269310940831343	0.422029949961312	0.06640625	0.08984375	0.0221969411540701	4.07547123820145e-12	1.17651572196358e-11	0.454464460923326
ISG15	2	1	1014251	23.2814830718891	84.4561753506286	99.2479488538377	259.975018183643	0.00680696254404946	0.013943106348072	0.0181057203002796	0.0521975904327279	0.16796875	0.0078125	1	1.38852127860226e-15	5.09229387311224e-15	1.49127371671657
ZSWIM5	2	1	45123079.5	35.7157559588507	120.989814356238	9.52121227853761	9.59471030771073	0.0427189475601731	0.0490311958078802	0.209684506076858	0.353000578244233	0.140625	0.01953125	0.0135018857209501	8.35912142247369e-06	1.5192914477534e-05	0.478426430159316
RNF19B	4	1	32936441.5	26.3745400145589	80.3824875787949	52.0083720804622	57.6542079764597	0.00185365487306679	0.0221324922265876	0.139821245282557	0.261358839642217	0.15625	0.0078125	0.492063492063492	0.0126503917638633	0.0171124804975814	0.192638474693222
ZZZ3	3	1	77563772.3333333	26.792293827577	109.048154563537	17.6791790049419	13.2932939949182	0.00798877892912523	0.0323257909987985	0.328565221727779	0.485235274880773	0.12890625	0.01953125	1	1.85022759504813e-07	3.8250871693903e-07	-0.254912000715711
DDX20	6	1	111763009.666667	21.3441641382604	100.088619720971	26.4491099831591	25.4901258780302	0.00933742624598638	0.0103838878421114	0.879789837366916	0.931129540484972	0.12890625	0.01953125	7.59615966413071e-05	0.0469297727873964	0.0594762395722095	0.0830388979290311
CD48	2	1	160684982	19.9992492078617	73.4705465776728	24.3005425259932	117.705113386591	5.33044004464972e-06	0.00576723187569521	0.474260302756808	0.623190651038471	0.06640625	0.08984375	NA	4.94222695293385e-21	2.63763997370291e-20	1.69980141085717
SZT2	4	1	43435076	43.1616327637873	109.423846993449	10.8709854869362	9.75816441323536	0.0303261656545989	0.0631056122074697	0.0966810842205943	0.198979522286686	0.14453125	0.01953125	NA	0.000643961143649669	0.000991821018881069	0.203272784337414
SPRTN	4	1	231353634.25	32.7244670343717	107.263534473031	15.5218660997232	13.7434681111852	0.0114089913380411	0.0107895351231629	0.853101413470025	0.913367485667827	0.0859375	0.0703125	NA	0.000577774945642591	0.000894749249200375	-0.167522067881045
PBXIP1	2	1	154945721	38.2692666249871	118.568022068127	419.279906422665	326.48477526466	0.0011791540054249	0.0192711460818505	2.24835063872468e-11	4.66629336171054e-10	0.06640625	0.08984375	1	0.0011512658380453	0.00173148547355419	-0.212488863481787
SLC35D1	2	1	67003176	29.583113953609	76.608297664607	46.0347202478911	40.2126510892491	0.00352339380269538	0.015540614123923	0.739895927230715	0.831909420554761	0.12890625	0.01953125	0.0574709405014039	0.865399899985564	0.881353765048247	-0.0142255893657341
RCC1	2	1	28525965	26.8117704021114	74.5622119712664	22.5413448810292	31.2555267385885	0.0229143014555852	0.0338164845855995	0.918711083203654	0.957142588754264	0.1640625	0.0078125	0.0574709405014039	9.77491515381951e-10	2.39198172249365e-09	0.569800318350858
GAS5	4	1	173865563	13.7685896829103	37.5915914529055	64.5262634494291	203.124858515013	0.0858201156886177	0.0263596754873576	0.00113672378938435	0.00489325967639827	0.06640625	0.08984375	0.00105003726329805	4.49110944357829e-34	6.55435753202631e-33	1.63145992600129
PTPN7	3	1	202147604.333333	32.701804657319	106.71532043607	6.9080470925442	17.5845043142049	0.0151291254720775	0.010733100952152	0.579750473528116	0.711522654922386	0.06640625	0.078125	NA	5.13348775215193e-14	1.69643270478905e-13	1.34011859468939
SLC39A1	3	1	153960865.666667	23.8576437990491	78.3623805764645	395.573647272834	525.192399797906	0.0214589274518128	0.0256993847392289	3.68889280780946e-07	3.64037060666099e-06	0.06640625	0.08984375	6.75925995006076e-10	8.32915121994168e-15	2.88905474933659e-14	0.504101313975108
AHDC1	1	1	27549971	35.0906511861377	99.2973562197398	14	15	0.00608497711849788	0.0260913682299069	0.435875979288982	0.58826211774655	0.1640625	0.0078125	1	0.0740415068331694	0.0911930467521091	0.143281599221835
ATP13A2	6	1	16988237.5	33.6217530875582	124.385804938524	65.1903693589753	83.444844217551	0.0313931542616422	0.0321134384443415	0.094173200381763	0.194982889283471	0.16796875	0.00390625	4.59769671168004e-07	2.0358805835208e-09	4.85601255441724e-09	0.387750400872627
AKR1A1	2	1	45559158.5	37.8290699980912	125.606651936169	64.9685553966804	62.7185281417998	0.0136085714552929	0.0193735301210506	0.0347500909469714	0.0882747315559343	0.14453125	0.01953125	0.49613822791613	1.48824078975328e-05	2.64672219597297e-05	-0.440739279088573
MST1P2	1	1	16648507	35.6635119275928	192.364587967537	4	4	0.171808447826536	0.187649063473836	0.948083550485881	0.975500442153292	NA	NA	6.86396817117097e-09	0.0560801732247413	0.0702864056850592	-0.371734016496591
SMAP2	1	1	40415369	14.9999991048801	45.3081203467272	75.5	106	0.00956082332776179	0.00650351143963787	0.744239453223476	0.834540322640769	0.14453125	0.02734375	1	2.11091204466236e-23	1.34910151838607e-22	0.826256062910585
SLC5A9	4	1	48237941.5	18.3601749071454	76.3556098593652	14.9816856356696	26.1356304652958	0.194565728891374	0.12146823451395	0.656801856417894	0.769975252193717	0.140625	0.0234375	NA	0.00533303263046749	0.00750734549907325	0.524534295246474
PAQR7	2	1	25861940.5	37.5374358890175	117.091554009711	258.756681987477	84.4651107006002	0.000982365430925492	0.0146052083709747	1.1301330011328e-06	1.00447950851237e-05	0.1640625	0.0078125	NA	4.78112492789858e-73	3.00812443380286e-70	-1.54249237587721
GBP5	1	1	89272549	30.4876254484597	123.918065761754	5	27	0.0180863747301924	0.00388817664877141	0.682198003144126	0.789676059413311	0.125	0.01953125	NA	9.25024161095824e-33	1.20412627866784e-31	3.03217790114609
TNFRSF14-AS1	4	1	2553973	34.6046582409144	114.233279032505	12.9482891739237	33.609194974627	0.0325503306751725	0.0309412853502639	0.277788121789051	0.431174855190176	NA	NA	NA	1.06551053741312e-26	8.60692356362595e-26	1.69377744354325
ZC3H12A	2	1	37482961	17.9366479070967	52.9313030394036	6.88254789883306	9.03288635152429	0.0548176922583849	0.0312460609480168	0.668547126003382	0.778650152829511	0.1484375	0.01953125	0.680605752103799	7.27278471769916e-05	0.000122003091287132	0.590047911152484
SKI	3	1	2308103	19.526561259468	59.0768388090357	90.7201578035854	143.236827407747	0.00737597892965842	0.0201344139375951	0.000329017340214488	0.00163010683037358	0.16796875	0.0078125	1	3.10808968064981e-18	1.37389210122401e-17	0.672886692248688
EFCAB7	5	1	63536267	23.9597570438091	68.9135121987928	23.3915975386114	18.0998003965956	0.0216988291289949	0.0319900728467687	0.0858712629266864	0.181482400770991	0.12890625	0.01953125	0.492063492063492	0.997968580051858	0.998321187976971	0.000167449236891064
MOB3C	3	1	46612865.3333333	27.7161534637744	90.3379842719616	29.3201742444894	35.747246983539	0.0068554784744923	0.0251075947496759	0.213408491971447	0.357269014973312	0.14453125	0.01953125	NA	7.15069842428768e-11	1.89563810053975e-10	0.308585882850674
ARHGEF19	5	1	16201480.8	26.633752113143	81.6889747606664	12.5739479129204	14.2606622562839	0.0158396110921624	0.0596482873628095	0.0338149352830236	0.0863531930832223	0.16796875	0.00390625	NA	0.154741926615783	0.181356961494747	0.146710891673467
ADORA1	1	1	203129147	30.525991301107	94.4154171741774	25.5	5	0.0539734558441617	0.262437413077114	0.00206358073467251	0.00820473722650075	0.06640625	0.078125	0.906514271563538	1.17421353226635e-11	3.27455509798483e-11	-1.35741503721856
IL6R	5	1	154458804.8	20.0595594600226	81.0704134739905	20.7175538295637	45.2687800079193	0.0217640817579307	0.0163439627728196	0.543582898438005	0.680619656912269	0.06640625	0.08984375	NA	6.42992754716239e-12	1.83515447257092e-11	0.854115793243851
HSPG2	14	1	21845336.9285714	24.862604503243	73.1378420701506	186.430886171689	398.708341209581	0.0312420693267602	0.0051685916828265	8.07274044700673e-10	1.30536321096913e-08	0.1640625	0.0078125	1	7.84382360761121e-12	2.21967272254365e-11	1.12455536036679
COL16A1	3	1	31686950.3333333	32.2836223134432	102.15652117434	16.2263345158344	9.69814202542267	0.0182058869589465	0.0238604772287132	0.128678872793547	0.246364258119077	0.16015625	0.0078125	3.98222802899776e-15	0.0461091473900323	0.0584885858190094	-0.346987006819949
COL9A2	2	1	40307464	17.8635756072584	65.2624838572921	54.3476075828618	6.43198735395963	0.00335007854485768	0.0615059903158775	0.00252430834340968	0.00973535136655348	0.14453125	0.02734375	7.75363648701022e-07	6.60448312707623e-36	1.11303231271039e-34	-2.29442313809837
EPHB2	1	1	22882432	13.1027915472134	40.526749300827	16	5	0.0265151040318842	0.00239955333750813	0.717175964633134	0.816395106663238	0.1640625	0.0078125	0.0135018857209501	6.42140455505222e-22	3.65255683505607e-21	-1.35763847638547
JAK1	2	1	64845192.5	18.5437547885474	75.7329805104624	402.773240935016	418.159620414662	0.00958866678415848	0.0095185808152275	0.306121446494275	0.462783598523698	0.12890625	0.01953125	0.0279038971566301	0.0017171047783819	0.00253602133739893	0.186569621323196
EPHA2	4	1	16140177.25	33.1319157036653	108.260853955392	60.0215464801907	69.6283793251188	0.00843220032545583	0.0153175330970904	0.413634069978452	0.568599741808321	0.16796875	0.00390625	0.00194626767057539	0.00261902640800626	0.00380799513039811	0.36791603431729
SRSF4	3	1	29159849.6666667	23.7104758042664	109.556507658702	162.440523805449	197.08594286181	0.00148921718361141	0.0738605987181816	4.26917780172114e-08	5.09559275365511e-07	0.16015625	0.0078125	NA	1.10607226315029e-14	3.80159890141943e-14	0.373073595462655
ETV3	1	1	157125678	16.9875814774972	53.1307443954047	34	28	0.00191991303106403	0.00976537828139033	0.49049619689876	0.635993749552293	0.06640625	0.08984375	0.492063492063492	0.77319489383667	0.797126278807491	-0.0188633423166674
PRMT6	2	1	107057771.5	23.5563799163677	76.3141697218655	89.801328453403	35.5581461121362	0.00161541998603706	0.0848524338710861	5.62247393122107e-11	1.09186274300996e-09	0.125	0.01953125	0.0574709405014039	3.10683860928261e-63	6.63866929247652e-61	-1.23856267326507
LRIF1	1	1	110951572	29.0349811381904	94.3247123072984	22	19	0.00891826736991001	0.236772918526933	1.50429660853058e-06	1.29974239874398e-05	0.12890625	0.01953125	NA	2.00738096699406e-07	4.13112655846043e-07	-0.410925538348261
TNFRSF14	4	1	2560613.5	29.0294348328615	94.6872291362726	100.532273987793	323.619642174803	0.00281158610843946	0.0802929368669795	9.71010594153181e-21	7.2400228189977e-19	0.16796875	0.0078125	NA	6.39022503475156e-53	4.69930509860788e-51	2.08428907809074
TSPAN1	1	1	46184446	21.8107174426906	49.0442731504427	10	7	0.0530789245979949	0.0499846562546945	0.952222546818548	0.978385177187925	0.14453125	0.01953125	NA	3.71498718051487e-09	8.6997993836499e-09	-1.1497353926338
AKR7L	4	1	19267840	41.1433172619785	118.305222347385	7.300372388328	6.93639632362679	0.18500252409205	0.247633035617858	0.0654380284759279	0.146973957969642	0.16796875	0.00390625	7.75363648701022e-07	0.0535662006996402	0.0673442743032222	0.31236512572675
MFAP2	2	1	16975119	39.7848834664923	117.183441956124	19.8599917648914	10.2690360215908	0.0379557200042588	0.168327717103307	0.0492042891488213	0.117249676194242	0.16796875	0.00390625	6.86396817117097e-09	0.00403536960267721	0.00575501331700282	-0.536790103457891
NFIA	2	1	61433157.5	27.1727308855789	91.1415875716286	44.2259292691546	67.0830644216201	0.010846584569005	0.0150939796562735	0.58558893132549	0.716286450782845	0.12890625	0.01953125	4.31923529380933e-07	8.24752492341969e-20	4.08588012938443e-19	0.722046081867602
IPO13	1	1	43949743	23.9987219980298	92.1620877804954	97.5	36	0.00899376948369807	0.061721745327909	0.085376721135839	0.180733511146127	0.14453125	0.01953125	0.889733172765337	1.22833674725782e-42	3.60386364318518e-41	-1.06013775988699
SLC25A44	4	1	156203350	26.7072813059659	110.868314042264	75.8411841029939	56.8095601267304	0.00297205330085147	0.0365152321462385	0.00015050862914818	0.000828243157850051	0.06640625	0.08984375	1	1.70133351971232e-06	3.27457547769239e-06	-0.335466967566385
THRAP3	2	1	36286691.5	28.1077983153933	88.1958757222842	216.590114635044	141.928258015094	0.00146340000954733	0.0337050526598649	6.15247648966499e-05	0.000376422220936243	0.15234375	0.015625	0.0493050672796809	5.43152832665684e-11	1.45041401319002e-10	-0.240455151399141
DESI2	2	1	244706958	30.4011084846658	104.09189035822	54.328016897526	55.3720615659572	0.00114245852306045	0.0248393448480038	0.00312404650837344	0.0117592264801006	0.0859375	0.07421875	NA	0.0061581349628998	0.00860361194853691	0.134378256251282
CEPT1	6	1	111181965.5	24.4207477078098	86.3165938539274	33.2583211905551	29.3532076798522	0.0157747681698312	0.0234198029846743	0.0634233419710125	0.143731810069017	0.12890625	0.01953125	0.492063492063492	0.0922208694818039	0.112096312856223	-0.097524251434922
DIPK1A	3	1	92842962.6666667	16.0802406484951	36.2936958943988	20.2645469896766	18.0394415943704	0.0276669336668344	0.0436848591185549	0.417443240814282	0.572013262143586	NA	NA	NA	0.415542639405604	0.454468410552242	-0.0619134701983711
LINC00853	1	1	47180174	39.7808957134401	125.91140967008	6	6	0.0690416062086928	0.0653102512742846	0.951631574130616	0.978110771266484	0.140625	0.01953125	NA	0.574183536622547	0.60914553182673	-0.078379824087616
SLC6A9	1	1	44002563	12.0902336137743	37.5031295554661	15	15	0.0346095112266277	0.00413685216852007	0.570830778301156	0.70329100072416	0.14453125	0.01953125	1.25291320340552e-18	0.144296170681265	0.170064952957157	0.157766802370923
HYI	2	1	43452854	38.6082833964661	114.779502590179	136.02913626307	165.49137817734	0.0103460725424922	0.052942024234308	7.8861477725034e-08	8.99497440453905e-07	0.14453125	0.01953125	0.71967227998224	8.47123877422053e-16	3.16623033392896e-15	0.742225190458047
PARK7	1	1	7961718	25.999999999957	100.330818787824	365	330	0.0103897198714106	0.0536237317119306	0.000320519627944096	0.00159126863375945	0.16796875	0.00390625	1	0.01792769631665	0.0238446820136556	-0.146378355612923
FMO3	3	1	171111987	24.5815854416027	92.5636125186849	27.8773208673082	36.4341661100448	0.0316647403163663	0.0295867979631106	0.138150846894074	0.259158887969176	0.06640625	0.08984375	NA	0.0435225756802629	0.0553688125790808	0.390118937292522
CDC14A	1	1	100484304	16.0126288121275	64.3997252780496	30.5	16	0.00345898150405248	0.0322608623948977	0.214709148548844	0.358703576343904	0.125	0.01953125	0.173890046962965	5.51416289216642e-19	2.56881508653989e-18	-0.794596824975864
C1orf53	2	1	197904354	28.6929420305949	86.8567338562349	19.6494441167868	7.37399135775766	0.0426539294315181	0.0537212102408427	0.0068591600272851	0.0230399871995486	0.06640625	0.08203125	0.241330502476999	9.82887848922285e-07	1.92348451512785e-06	-0.827451236762073
MGST3	6	1	165651129.5	25.4596617242752	99.7714149539323	81.4950401148275	62.6263159360196	0.00375437096411553	0.0267366416536636	1.18175322598043e-05	8.55266459953123e-05	0.06640625	0.08984375	1	0.281582030258398	0.317021224045766	-0.0598631836294007
SETDB1	4	1	150960551	26.3902850545689	88.0207467091003	4.59176886177483	7.31835044676728	0.00950762758554126	0.0421436557026735	0.726105153923094	0.822683064837919	0.06640625	0.08984375	1	1.05057556092995e-28	9.67298229880625e-28	0.492087471002713
NOC2L	1	1	946247	35	110.054286900108	170.5	194.5	0.000401222981265585	0.0289345444160128	0.00142686614387496	0.00595252851351569	0.16796875	0.0078125	1	1.081556110892e-09	2.63467906127165e-09	0.333389659664176
SNIP1	3	1	37541732.3333333	21.8741652172419	80.9106731033805	12.8911930992433	13.7791555608547	0.0833362332525101	0.0451192032108712	0.144489947645442	0.267847464335373	0.1484375	0.01953125	1	0.00478494398156423	0.00677622740918031	0.127344549567937
UBE4B	2	1	10095890	14.4736366404808	73.555883085338	55.7598772201038	40.6191112364567	2.11589572328475e-09	0.0442182502642031	0.000316428744348227	0.00157484252286042	0.16796875	0.00390625	0.492063492063492	3.38951787071604e-05	5.83466938529551e-05	-0.217360749547432
ANO7L1	3	1	16216387.6666667	24.6848058391509	81.0845971307848	7.5116721593929	5.03042306264002	0.0296415082207622	0.0280744350897823	0.809579525029897	0.882353067359387	NA	NA	NA	2.33880118391539e-10	5.96955677436146e-10	-0.662215433310738
NCF2	1	1	183573252	34.2496494263049	137.910762031798	9.5	34	0.0258232305263363	0.00761955961517435	0.334118132966457	0.491034545334206	0.06640625	0.0859375	NA	4.49229833945749e-27	3.73808072699163e-26	1.60984174277347
C1orf131	1	1	231241060	15.7484829308932	42.4104250191627	25	27	0.00956068166441495	0.0178495177788936	0.731596474871304	0.826501479608163	0.0859375	0.0703125	1	8.12908712659984e-12	2.29638093561345e-11	0.312134789266621
ARHGEF11	8	1	156977581.125	27.4246508946229	92.605859498067	47.1654018508341	40.2471263034406	0.00942345063873807	0.0226896614165103	0.000604850836562705	0.00278642000566015	0.06640625	0.08984375	1	0.00105404532955282	0.00159033617868181	-0.158226693141791
TTC13	2	1	230914243.5	31.7961839579484	108.232107361845	11.5490410995142	18.5619849968219	0.0165720752968537	0.0171029878337931	0.500929975258106	0.645893805630087	0.0859375	0.0703125	0.492063492063492	3.19306871954951e-26	2.50079552205382e-25	0.78295276382906
SPSB1	7	1	9354017.42857143	21.5408327352338	89.8568956844866	30.8127848514049	60.7745734097396	0.0602905390431124	0.0840577690888905	0.00919028722703801	0.0295002602751507	0.16796875	0.00390625	2.06934471698048e-17	8.72949704350028e-13	2.63912317185373e-12	1.10967584252388
PUM1	1	1	30953968	30.9998982024782	120.948524947249	141	94.5	0.00360384292460729	0.0383307554648921	0.00329453880050879	0.0123299087486086	0.16015625	0.0078125	0.492063492063492	7.31505506519798e-14	2.39430631830541e-13	-0.330048831640676
PCAT6	1	1	202811679	30.0114395766022	99.206298914295	11	12	0.0515826847763065	0.0622038540732932	0.830711865770087	0.897510610611527	0.06640625	0.078125	NA	9.87657058142198e-06	1.78335717210784e-05	0.590206349981627
RHOC	4	1	112705614.75	31.1095956342794	83.2662292366075	7.74384197820909	8.02536239337201	0.0544160627903827	0.0590179700699259	0.70366529535454	0.805474520711765	0.12890625	0.01953125	0.492063492063492	0.0282917398037355	0.0368195763361646	0.168140382630783
RIT1	1	1	155898834	27.9538603203704	104.931116989885	62	123	0.0185229668895683	0.016619411165752	0.849303526133497	0.910431069592342	0.06640625	0.08984375	0.0636159016151157	8.50008473690858e-35	1.30438292202561e-33	1.14753552731625
SUCO	3	1	172548288	30.7971839296266	116.861546343415	26.3711637595252	13.6637531044141	0.0237304560086522	0.0410252737713857	0.133842751981674	0.25343887775304	0.06640625	0.08984375	NA	4.22233205367668e-18	1.84625137096094e-17	-0.576354832366924
SNRNP40	1	1	31260045	16.9999980332919	72.9157823610015	153.5	115	9.99948238727884e-06	0.0601944316276238	1.43754724526956e-05	0.000101782726703464	0.16015625	0.0078125	6.77247982014737e-11	1.17101268234311e-15	4.32823714997902e-15	-0.346415656706959
RPF1	1	1	84479306	40.0000702366375	117.004305637004	86	72	0.000896379649104654	0.0420293131733898	2.25783162430527e-06	1.89040276839742e-05	0.125	0.01953125	1	7.51275548026257e-09	1.71848022245958e-08	-0.270193124002637
POMGNT1	1	1	46194623	37.9999868778424	95.8998276397278	151.5	149.5	0.00329683600781061	0.0096278806993685	0.179452048105022	0.314601057918804	0.14453125	0.01953125	0.00254591281375444	0.00281891153082457	0.00408655569464775	0.179487892436816
SELENON	6	1	25813994.8333333	31.0536195455542	93.489514862966	170.664680790392	125.731136807028	0.0078403175287348	0.0283391284645971	7.19926749362203e-10	1.1719670088337e-08	NA	NA	NA	3.32434896437516e-05	5.72858369165379e-05	-0.246231426563261
FBXO44	2	1	11662214	35.5514104395792	106.556241118751	63.4603256502019	50.821231169993	0.0235988659411741	0.0219837602152341	0.189783688334363	0.327959390369437	0.16796875	0.00390625	0.241330502476999	5.21758062712995e-05	8.86425151548855e-05	-0.321760617426053
TAF5L	6	1	229598191.5	29.9120251654598	101.356055881859	29.2487168920828	32.1266693624978	0.00993168624406245	0.0253209244879387	0.0237432988269435	0.065254904785131	0.0859375	0.0703125	0.427641698166982	3.14152953613363e-06	5.91583338821306e-06	0.204297931236558
RBM34	2	1	235161106.5	19.5376834134488	60.6977644230263	46.7588608530926	50.9038060329162	0.00298950707393358	0.016581565919339	0.215014925947876	0.359022019702017	0.0859375	0.0703125	0.492063492063492	1.71601062710315e-06	3.30170240433965e-06	0.334241515746246
CR1	2	1	207631115.5	26.4266488410393	90.2343152322566	16.2792071629291	4.58304605384132	0.00311662301204255	0.0484737764711932	0.147027266887907	0.271123440996723	0.06640625	0.08203125	NA	1.7049834518412e-26	1.36074260691343e-25	-2.21288031446079
RWDD3	1	1	95244383	16.000003308706	60.5710687445119	50.5	42	0.000466555457522768	7.30207437155161e-06	0.928050528048172	0.963393281942895	0.125	0.01953125	4.26384958032371e-14	0.0368868856441753	0.0473149824351892	0.119524185162777
MXRA8	4	1	1354111.25	13.3430736923768	51.8295705271341	53.0212629572495	76.7390155345672	0.0124013802043226	0.206211620052141	6.45719515473373e-08	7.47808823336805e-07	0.16796875	0.0078125	NA	3.14134752744444e-06	5.91583338821306e-06	0.893176111720891
SSU72	7	1	1556713.14285714	29.7494727577002	110.369438039078	201.483143448919	125.050795154572	0.00941323904381245	0.0253752584039914	6.32411208110015e-09	8.75016607418198e-08	0.16796875	0.0078125	0.492063492063492	7.9272994942273e-17	3.176810572262e-16	-0.448854167311353
GLIS1	2	1	53550517	27.4975844227773	75.2921101973311	7.16580797360933	25.2365290972191	0.0855086244111573	0.0150551866554822	0.00392986649186706	0.0143801446092888	0.1328125	0.02734375	NA	1.24128235382871e-18	5.6478596452833e-18	1.92331629450773
CCN1	3	1	85581249	34.41673854336	103.768473768449	32.2637489521602	23.7386043670999	0.00205320090784518	0.0199468854856807	0.0234205034239703	0.0644998314770035	NA	NA	NA	0.0169075434117551	0.0225586627165559	-0.372540990043947
SRSF11	2	1	70225126	16.5157738984053	40.7196669830222	4	6.94610692431364	9.99691525410316e-06	0.0461191945059248	0.260782838814606	0.412629675627635	0.12890625	0.02734375	NA	0.00104888152121149	0.00158317782589899	0.208566310813124
ZNF684	1	1	40547588	33.8496134597736	113.643508080267	20	12	0.00362077088315668	0.0384478879275741	0.125744760702588	0.242205543697427	0.14453125	0.02734375	0.64085478519839	1.78246904504146e-13	5.65922678303744e-13	-0.61481625658353
GON4L	1	1	155765221	28.0116342684581	105.060690163169	39.5	42	0.00383417554324235	0.0112661142745422	0.476727032521144	0.624892656084959	0.06640625	0.08984375	1	3.6179373480833e-10	9.11729872430872e-10	0.362361061329823
CYB561D1	2	1	109497873	34.3458290591577	114.099150444357	34.3362422230566	27.4748956828631	9.9989035269673e-06	0.0387308549024604	0.000200834529562771	0.00105748922519124	0.12890625	0.01953125	1	0.20772183269489	0.23882738632179	-0.0843821027323219
IBA57	5	1	228178524.8	31.0346157612964	85.4346624383079	12.6146621312724	9.50417613461396	0.0644179173859895	0.0233621114429313	0.651787653228397	0.766820206812682	0.08203125	0.0703125	NA	1.65321485078288e-07	3.42404136523704e-07	-0.340940828184133
SMG7	3	1	183538721.666667	22.000521882432	79.9086137633371	85.0286993947047	83.2845917123431	0.00338901204976334	0.0236545020681501	0.00597882081913176	0.0205515585299637	0.06640625	0.0859375	0.492063492063492	0.0166375950211432	0.0222194296715149	0.0948284485330795
SNRPE	2	1	203870527	29.6194824514648	93.3914152677388	13.7348408256698	11.0251468532861	0.0697596648128469	0.083991873516249	0.740839852612011	0.832428332995393	0.06640625	0.078125	1	1.24529738669434e-09	3.0184754368215e-09	0.347275161367966
PGBD5	1	1	230325333	19.895251898443	80.5379435688218	14.5	35	0.0412719284140341	0.0654049901456149	0.571965641333916	0.704330001189966	0.0859375	0.0703125	NA	3.64098774616614e-23	2.28824562848677e-22	1.83686250682862
ESPN	1	1	6440984	20.5362190979208	53.5641391331311	18	13	0.222917529803573	0.0963711658584406	0.208639816748604	0.351977702026031	0.16796875	0.0078125	0.000339790918309249	0.000170995496602238	0.000277637849321913	-0.693204947785288
SMYD3	3	1	246038452	23.3272568222136	103.072033387499	62.8384040971397	57.1625153337652	0.00902028169529372	0.0321882735315887	0.00585728342765832	0.0201912461537343	0.0859375	0.07421875	0.241330502476999	0.0827352241762327	0.101272850604824	0.124311100247714
BCAR3-AS1	1	1	93592163	27.9656135318831	85.1247659759333	13.5	14	0.0134732797184791	0.0698630677631456	0.157746703599908	0.285841949112404	NA	NA	NA	0.00209003722622567	0.00306284570225229	0.386829731072117
TMEM81	4	1	205084541.5	28.3941425491495	100.969539581145	9.24159496622564	7.69934732134949	0.00982909478914225	0.0444939936675732	0.348585070972703	0.505975803772368	0.06640625	0.078125	NA	0.738678844470531	0.765163991002357	-0.021731681885303
ATP6V0B	1	1	43977258	12.7766376154867	52.6131794142538	9	11	9.99919979983859e-06	0.0554764477695813	0.115636847748772	0.227451145409122	0.14453125	0.01953125	1	6.74485610696369e-09	1.54971587363286e-08	-0.643261696845716
CEP350	1	1	180020607	32.2794899406177	117.78284625635	17	13	0.0194415280634377	0.0180329102291011	0.954874292009301	0.979695163993825	0.06640625	0.0859375	1	0.0518475402199302	0.065336739124689	0.14511323957748
DENND2D	7	1	111190474.285714	26.9962086604457	97.9471129791305	23.8277510254085	20.8099168950055	0.0068665606987553	0.0330300101358668	0.00759300680968612	0.0251276518504654	0.12890625	0.01953125	NA	0.422131301076358	0.461139865408484	0.0690538573857414
OVGP1	4	1	111414766	31.1208771516573	108.1898534114	7.23497260681292	6.48064837049258	0.0348700227696083	0.0925831760361904	0.374600201946996	0.531578458566466	0.12890625	0.01953125	NA	1.30861729392952e-05	2.34029616545504e-05	0.891553983613287
PANK4	3	1	2514674.66666667	26.6990658281485	96.0914313868241	53.8879080022986	45.1322816673091	0.000656969330062529	0.0274880367558064	0.000444146735737002	0.00212385131471388	0.16796875	0.0078125	6.46837754413796e-07	0.000358942926604258	0.000564587311637948	-0.15971515710579
FAAP20	3	1	2186973.33333333	28.932759560804	115.120452702871	5.18425861116716	5.34942002693034	0.0327186911578053	0.0430419386306248	0.864700953532942	0.920947325552035	NA	NA	NA	5.19978367727002e-06	9.62529423750948e-06	0.386791463595044
ZNF672	1	1	248849447	15.0000001468297	45.1327849300266	78	77.5	0.00603257460296154	0.0296589286397078	0.0793167108592141	0.170322942305502	0.0859375	0.07421875	1	0.0895420296804777	0.109050810423853	-0.0860861190241121
USF1	2	1	161041532	38.6983345902066	108.904349732174	113.373688951147	129.181406616391	0.00340548499257225	0.0137205807950694	0.0014271481559021	0.00595252851351569	0.06640625	0.08984375	0.492063492063492	7.26240096764151e-11	1.92299955479402e-10	0.365753417939142
CEP170	1	1	243191489	19.1335603063971	61.7656258438201	4	5	9.99989002005876e-06	9.9998212889507e-06	0.999965302874005	1	0.0859375	0.07421875	1	3.3689887893378e-23	2.12319410346414e-22	0.857547281180806
SLC44A3	5	1	94843516.2	25.9243688075171	98.690015164114	82.3560750625787	48.0538735438518	0.0879320630087465	0.126543422749958	0.00336787392958732	0.012559601480545	0.125	0.01953125	1	3.76895051271338e-10	9.48308477149057e-10	-0.555973632145309
MTARC1	2	1	220805249.5	24.2469791295136	85.9039407556552	37.8380625501239	32.8127520418365	0.000289136632146273	0.0357837169556568	0.00116387204932232	0.00498348475142301	NA	NA	NA	0.194508141015011	0.224615549810849	-0.117591853935201
ZC3H12A-DT	1	1	37455465	40.0605537735757	115.02052668396	21.5	25.5	0.0287505253052739	0.0260892725421144	0.89009730494769	0.938912352324089	NA	NA	NA	8.64428887368044e-13	2.61685569351593e-12	0.625922913084917
YY1AP1	2	1	155674627.5	26.883876588178	101.505641593701	10.7768233231899	8.40857935162281	0.0720685958058046	0.0639213367341242	0.803571494669742	0.878083959120301	0.06640625	0.08984375	1	0.000172088098588361	0.000279291733521523	0.13007776045359
ANXA9	2	1	150987117	24.445145841398	89.1033942274393	103.01664621454	10.4142796917878	0.000862266137963132	0.114135751486452	1.70912923976716e-10	3.07668734532749e-09	0.06640625	0.08984375	NA	1.55411647883546e-74	1.17335794152077e-71	-1.93203081098849
CERS2	3	1	150966478.666667	28.8975958517456	92.923760797561	785.912788328272	835.000350841265	0.00272488898524013	0.0224210582239	3.97329901482629e-15	1.49512395015847e-13	0.06640625	0.08984375	NA	0.102190060474465	0.123314058057892	0.116497300103043
ANKRD13C	1	1	70259461	33.8193607717352	92.9676548033017	6	6	9.99987316292459e-06	0.0230656600939724	0.70873919748435	0.809384586027556	0.12890625	0.02734375	0.117966667344987	0.00362864460098985	0.00520511717621407	-0.13344552941393
HLX	3	1	220884447	25.9050095560201	92.672385637812	16.2708149781813	78.8702614567855	0.0271983642220059	0.0168185823346176	0.257544076653618	0.408680360207442	0.08203125	0.07421875	1.52474407466469e-08	2.48149766815721e-42	7.00821972366095e-41	2.47102106680593
PTBP2	2	1	96810518	36.3832105987034	106.852715231043	47.6753750649638	49.3846365891276	0.00632618236841791	0.0144008056302318	0.525150207846602	0.666171955532357	0.12890625	0.01953125	0.00651061803372674	0.00161082338185501	0.00238652208261486	0.224022446282034
GPR161	3	1	168082781.333333	21.1128997128249	57.8138624527693	5.18028370863438	6.46975875017212	0.179925661121607	0.0259938517567818	0.0193198741972527	0.0550376928737948	0.06640625	0.08984375	0.492063492063492	6.8183246422507e-07	1.35113782280821e-06	0.573153279877035
WRAP73	1	1	3631572	15.9999529137503	66.940244778199	44	48	0.00883998326329356	0.0390881817857195	0.163894381077425	0.294240793078959	0.16796875	0.0078125	NA	2.41296118192578e-05	4.20606208793435e-05	0.215390727826902
ARHGAP30	2	1	161048508	38.4712061401425	117.814750284069	13.6908339956175	49.9284756812178	0.0172027418916267	0.0023322310080073	0.55928791618021	0.69302818419581	0.06640625	0.08984375	NA	3.12132179498007e-36	5.43830297356143e-35	1.89035877609715
TOR1AIP1	6	1	179918462.833333	29.3073695006314	115.546593111241	93.2546921290823	83.6175924446306	0.00950756026749509	0.0602473535160437	1.35417230653221e-07	1.46568524109342e-06	0.06640625	0.0859375	1	0.233201266917517	0.266069347958985	-0.0594878168979897
RIMS3	2	1	40654735	25.9716447699482	56.0834469094699	6.00195878558008	4	0.0143642924115036	0.196942051297115	0.096125560604069	0.19800488515289	0.14453125	0.02734375	0.00312847879542714	1.63962512694231e-15	5.98967570135533e-15	-0.917987823645752
NFYC-AS1	1	1	40689711	28.1574692430858	85.7117343632481	4	6	9.99934705042435e-06	0.0524310823466026	0.204916985197955	0.347151790211233	NA	NA	NA	0.000268931177384302	0.000428180174873783	0.486975134369755
CNIH3	2	1	224627630.5	17.302183400665	52.8847002105137	20.8018618414483	12.5431423102177	0.0438832189449714	0.0326005049946299	0.0459461519187389	0.110620603752531	0.0859375	0.07421875	1.08835712649295e-08	6.47345015891448e-06	1.18954767239504e-05	-0.361559566514371
MAN1C1	2	1	25785566	18.2371685778868	62.9630652570978	30.6331100232548	4.31119911239491	0.00454797382523112	0.141075641773986	0.000297186088756279	0.00149074367362421	0.1640625	0.0078125	NA	2.09073008200475e-24	1.43500110173962e-23	-1.93807768570128
PDZK1IP1	2	1	47187364.5	19.8106702350892	54.6051683680088	12.9361258829798	7	0.0184597733913782	0.0480176468719057	0.318873547435535	0.475096025791381	0.140625	0.01953125	1.48834856129323e-06	0.0522959122057694	0.0658788882903602	-0.345545298784856
LAD1	3	1	201387461.666667	26.5066951328359	102.499716847606	165.08908630111	11.2386266002798	0.0158513717361723	0.0699541174876817	3.98362955258387e-07	3.89621549519518e-06	0.06640625	0.078125	7.43056527979115e-08	2.83997069463532e-31	3.23242895645678e-30	-2.60608653799463
KTI12	1	1	52032698	17.7491885105477	58.4447300994571	41	40	0.0208877575719631	0.01233003314567	0.641000965635252	0.758934587718899	0.140625	0.01953125	1	0.463088003085847	0.501191861137922	0.0367876210741052
LMOD1	2	1	201898382	30.888150196914	101.468938240889	50.7306463502511	41.5009716512281	0.00228017289084702	0.0058439555990379	0.566370062126186	0.699579096065263	0.06640625	0.078125	5.09603742595028e-17	0.025269781201127	0.0330844245205507	-0.360530542312319
UAP1	1	1	162561704	15.2034230296509	61.5923936620454	9	11	9.99821393652096e-06	0.00883285351837721	0.753987970215044	0.841564105512395	0.06640625	0.08984375	1	0.035432940976361	0.0455325152113115	-0.174382550100638
RER1	3	1	2392782.66666667	25.754157129047	70.5894970904918	4.5835063695565	11.2256088679292	0.00921118063822039	0.0414772437309314	0.743697169127606	0.834164556216209	0.16796875	0.0078125	0.492063492063492	0.609131761514075	0.642789526569782	-0.019593746569555
CASZ1	4	1	10651467	21.9972387105799	74.6276891245364	22.1722980218122	5.27914536957094	4.82896694887697e-06	0.143388691749268	3.16260992711242e-05	0.000208635528725237	0.16796875	0.00390625	8.80778439321343e-11	4.49672262306693e-63	9.09381851897018e-61	-2.00618291951633
IFFO2	1	1	18907680	29.4074694383212	15.8343617483366	23	31	0.00924326755757915	0.251331099593332	0.0764162622395066	0.165593881467309	0.16796875	0.00390625	1	1.00690356808974e-07	2.11561835039264e-07	0.568305258075234
ZNF436	2	1	23361887	16.3676062490452	97.1940481730313	38.2053378457373	35.7854440831352	0.00182234859480167	0.0348476443932167	0.00706717692340572	0.0236335631389307	0.16015625	0.0078125	0.034242283269799	0.0597807297340599	0.0746599872340349	0.131484670285961
VPS13D	3	1	12377036	20.8847415277317	57.5908634417997	44.5886173399127	20.2430924121812	0.00130611605842152	0.0357849363472598	0.00754936682992456	0.024996930355992	0.16796875	0.00390625	NA	9.19771591024006e-27	7.45627291936068e-26	-0.888280389204923
RASAL2	2	1	178442739.5	13.0942226260026	53.3069428875925	91.2144503945712	106.201851386592	3.5583628647657e-06	0.00718961972275166	0.522039073190412	0.663443746606622	0.06640625	0.0859375	1.39861935455595e-31	0.00397392345839121	0.00567309758808527	0.22575721074366
RHEX	2	1	206053172	17.2499939314359	65.1507585660888	25.2302177923653	56.5968408559231	0.0317686576648639	0.0448168840304606	0.718890661379556	0.817422601788916	NA	NA	NA	4.62784278400857e-18	2.01888750111314e-17	1.82730430553496
TMEM52	1	1	1918090	34.434785972267	99.1600135706587	6	4	0.0170398388424747	0.118846698222315	0.15865897502347	0.287107379671684	0.16796875	0.0078125	0.241330502476999	8.92348754864748e-10	2.18836068619387e-09	-0.922714374318257
SV2A	3	1	149907807	15.4530327486957	53.0976773158111	6.40300670670567	5.36911746005272	0.133059428545951	0.0433974371725369	0.0704481389475376	0.155736286666784	0.08984375	0.08203125	0.000160953592883328	0.614663275134046	0.648203891506944	0.0673128276268574
KLHL17	4	1	963694.5	21.444365427656	64.1132853741427	6.51425069109517	9.35657704697704	0.0450202935792656	0.0689928620675317	0.238598085823348	0.387265019975843	0.16796875	0.0078125	1	5.3951085162128e-15	1.89750322814006e-14	0.963021792475745
CDC42SE1	1	1	151054339	23.6986822300829	92.6807506152476	4	13	9.99885365179915e-06	0.0104967834199792	0.604809525002944	0.731866785464893	0.06640625	0.08984375	1.53839712552936e-14	0.00558135146728975	0.0078345073583362	0.146273789176196
B3GALNT2	1	1	235489208	38.1095137200792	141.162430022174	21.5	12	0.0109553594809195	0.0513044704931868	0.108597520241711	0.21670928395928	0.09375	0.0703125	1	2.20489235950463e-08	4.86752553048537e-08	-0.442599795500094
SARS1	2	1	109217265	27.6897917988058	111.434415294179	13.2148209110678	12.1842095125516	0.0310418569853006	0.0786838863738133	0.300356062408953	0.456639506335776	NA	NA	NA	0.097389382176636	0.117986173850064	0.081776868771292
TAF1A-AS1	2	1	222590255.5	15.0396420991527	40.1017074956824	12.9212591511623	7.52166168323788	0.0342148156401934	0.184766028072546	0.104952778615439	0.21178159253189	NA	NA	NA	1.17143089173725e-21	6.52555575451272e-21	-0.854121183277094
PDE4DIPP2	1	1	120489671	24.5750604685894	117.546631268004	7.5	8	0.151991278242975	0.0322810894219527	0.176709857777403	0.311239191031387	NA	NA	NA	0.0962578388974654	0.116652758214424	0.218110616787098
SLC30A2	2	1	26038970.5	40.1919875370872	63.4090838725598	46.756686744964	4	0.0147469372997067	0.0580773543036767	0.0383462004305301	0.0952660952283779	0.1640625	0.0078125	0.0211539447178003	2.49126793644793e-31	2.83839128574173e-30	-3.47927601260697
LINC02777	1	1	58895980	17.5845071647749	72.0733097354999	8	5.5	9.99893325604266e-06	0.049914850725981	0.175409758187072	0.309483552363029	NA	NA	NA	0.495564114722293	0.532826696974268	-0.100442119350261
CPTP	2	1	1327784	14.0074221822414	48.8293573168102	100.991720045758	81.086135272782	0.00319967343583567	0.0348306678306726	0.00942520757129338	0.0301421981079303	NA	NA	NA	0.000125744209737754	0.00020650423075407	-0.31638689298483
ADSS2	1	1	244409279	23	72.9969208619243	112	73	9.99935479194099e-06	0.0385091121641752	2.00142157591182e-05	0.00013782879826362	NA	NA	NA	2.09422037919646e-27	1.77390020900523e-26	-0.641585639986606
PPFIA4	6	1	203077499.5	21.2527573038399	82.6572490586739	4.21840335122947	32.001262722756	0.070552250932878	0.0203452754443707	0.221616646014639	0.366850413486478	0.06640625	0.078125	NA	5.91872090040242e-31	6.57152099971151e-30	3.05788827442355
GOLPH3L	2	1	150647289	32.5199310464186	111.250326050914	69.2941613940453	63.202778488205	0.00340884120946264	0.0251908328319879	0.000587030220760335	0.00271884127168869	0.06640625	0.08984375	0.0196365083904795	0.876136897189488	0.891647228672803	-0.00780035904523053
MYCL	4	1	39896366.25	22.4439450512372	77.4693888298928	8.15242894068473	7.57668930637275	0.0106768244488229	0.038248784276334	0.42224434595007	0.576347435271954	0.14453125	0.02734375	NA	0.0217700880686485	0.0286848455354793	-0.308528282737525
ATAD3A	4	1	1534207.25	34.7965201931203	96.6586579044996	27.165239718088	21.8661501429413	0.122799673792213	0.0851976656283253	0.431455985553313	0.584255252185927	0.16796875	0.0078125	0.492063492063492	0.0178952686854148	0.023806404071693	0.218162369330992
PTAFR	1	1	28149490	18.7855240162425	92.0206524136105	7	15	0.0847190876313265	9.99580267142804e-06	0.150865656077611	0.27634477887411	0.16015625	0.015625	NA	8.11147306194769e-18	3.47568794652129e-17	1.36808086476286
THAP3	1	1	6633037	30.9999263334468	121.518018670231	52.5	58	0.00240716209663692	0.04096242241731	0.00374836034301653	0.0138037940802734	0.16796875	0.0078125	0.116299802511557	0.086781209601225	0.105939118112954	0.121524063261533
VCAM1	2	1	100738615	21.3660112624633	79.3732726623508	136.321356370697	539.608535852768	0.0251956781590118	0.0135899976836772	0.316293199581078	0.472887034425946	0.125	0.01953125	NA	7.91484277878175e-21	4.16328817787753e-20	1.80712908169169
EXTL2	3	1	100880117.666667	25.8519894915532	98.5541541678056	58.9249204390019	51.37580378419	0.00613931296405786	0.0254583878588689	0.105408788743611	0.212522487701741	0.125	0.01953125	0.501963219500914	5.83625439618486e-11	1.55409313512329e-10	-0.368815895707641
RSBN1	1	1	113812032	17.6703064251508	59.7657459631631	11	9	0.00281227950002458	0.0118476016786061	0.80556240230957	0.879463869983486	0.125	0.01953125	2.87816247787744e-15	0.1102321786171	0.132313664317823	-0.0912345539444891
MUTYH	1	1	45334484	13.0203366585108	34.2843438219844	21	20	0.0149643160132343	0.0602475550136524	0.346215076746367	0.50336205007455	0.140625	0.01953125	6.12587404860586e-06	0.054666025833803	0.0686507809456442	0.128147245347442
F3	4	1	94530020.5	32.2190313583627	114.20940822704	45.2563530077563	9.51696675431702	0.0201168447744241	0.0693437214053334	0.00125092925555222	0.00531293054775502	0.125	0.01953125	0.260323120724722	1.35779341511225e-16	5.35784335405792e-16	-1.57091018655116
C1orf115	2	1	220697879.5	30.5200993767754	94.0959071472686	239.907798943863	131.004561593944	0.00284178134448854	0.0164963658750259	0.00130632016371939	0.0055094417798766	0.08203125	0.07421875	NA	2.6759762851823e-17	1.10161510104288e-16	-0.720610007094143
BSND	2	1	55008620.5	35.6077325500089	18.8860899525999	133.528007748687	4.7409204978382	0.00199071437669757	0.355022113284454	2.01658163719265e-11	4.25844223700176e-10	0.1328125	0.01953125	NA	1.60430229630515e-11	4.43139597698923e-11	-3.13763771384016
ADAMTS4	5	1	161194487.2	20.181561668378	70.3606539071708	15.8201210679621	75.4361350347269	0.027891021360634	0.00635988689483065	0.00344612342649947	0.0128039756593931	0.06640625	0.08984375	0.215657920811902	2.28201468432413e-16	8.89020168557646e-16	1.88499734924502
KIFAP3	1	1	169982856	24.9999955782772	98.2722018671328	114.5	106	0.00632729811457898	0.0370164097682495	0.00137316974078457	0.00575720836478198	0.06640625	0.08984375	0.00254591281375444	0.182624218864371	0.211755838910515	-0.0686219062923782
EYA3	3	1	27972528.3333333	29.3973860949623	96.5688600241183	44.1864852194423	20.6587729143973	0.0264525066583251	0.0592429968587526	0.0182648904183675	0.0525289550865383	0.1640625	0.0078125	0.492063492063492	1.36184430401809e-49	7.48683822475965e-48	-0.939451501548637
SLC9A1	2	1	27126997	31.8183580471536	128.037653676709	57.8144776880275	34.7721520729347	0.00342252192021844	0.0573746738385443	0.000125658563618352	0.000705311240681262	0.1640625	0.0078125	1	6.24509039271669e-18	2.70151446514578e-17	-0.620999234796747
TMEM53	2	1	44654344.5	32.9654225816513	104.663457591058	30.2484151056737	10.9861351338848	0.0123839981438452	0.0831451266197109	0.00474572658198317	0.0168896969309884	0.140625	0.01953125	1	3.68118417106843e-23	2.31222466651969e-22	-0.817216732201087
CR1L	1	1	207677534	27.6743488436473	62.6564201731466	7	4	0.0418126495982893	9.98726003134054e-06	0.284584075571035	0.438971722074587	0.06640625	0.08203125	0.000714732621271178	0.0377549464880989	0.0483736586692748	0.630049005153963
ALG6	2	1	63393361.5	28.6244785228018	87.433147266937	30.583634496065	31.3693207836226	0.0114134383741222	0.0177289396610129	0.148930232504446	0.273559653044586	0.12890625	0.01953125	1	0.0300110691167026	0.0389274261535514	0.108544355776146
HCN3	3	1	155288651	28.3900635021478	85.8837820727626	7.42347792756966	14.7306778330336	0.0703331678697621	0.0388162394159542	0.959674160862498	0.983266007252672	0.06640625	0.08984375	1	0.0105844167340021	0.0144280837160055	0.358122046240544
TACSTD2	6	1	58575996	18.4919782019774	82.4627454358629	1014.32899845561	33.3258189368394	0.00118965583929052	0.134076973728969	4.62615080379885e-32	1.24176167909081e-29	0.1328125	0.01953125	2.11698735800836e-06	1.44183339077873e-24	9.98701110126552e-24	-3.02048434764747
HIVEP3	2	1	41679356.5	29.0529898519739	99.2894048364159	6.30877295126808	7.16566377404305	0.0447356597413375	0.0525868715252318	0.446133304045711	0.597168016352852	0.14453125	0.01953125	3.53510712391362e-12	1.27912117803668e-10	3.32630248938356e-10	0.652960271249828
WNT2B	3	1	112523876	30.2954097461362	92.1427216891305	11.6175185575408	12.4169612472015	0.0319303547693697	0.0670403994157553	0.185098319520074	0.321744510214848	0.12890625	0.01953125	3.57170421293562e-05	1.95686808744982e-07	4.03303568523553e-07	1.2042919269477
THBS3	1	1	155202934	14.0961059753217	55.1766501677559	16	31	0.0245546580490645	0.0368622659281877	0.759290868161822	0.845063521286893	0.06640625	0.08984375	0.0655197171980445	6.04145611826924e-27	4.97596294831994e-26	1.0881563679262
NPR1	1	1	153689864	12.9990480349019	46.6233123721196	166.5	98	0.011565979343848	0.012821323165902	0.88161715294464	0.932509910251714	0.06640625	0.08984375	6.84833345779828e-09	7.41142364979367e-09	1.69564389563461e-08	-0.649862334392161
KPNA6	1	1	32173456	26.967125566719	74.5699191200477	110.5	78	0.0147044295462215	0.0221300591447971	0.491514584984982	0.636949326470722	0.15625	0.0078125	0.492063492063492	3.63173617747228e-18	1.59540000814095e-17	-0.383806026607246
AURKAIP1	1	1	1374505	20.7606530511283	76.8174679701083	9	9	0.393293714948141	0.137840580760212	0.117683933900455	0.230613925630045	0.16796875	0.0078125	1	0.117711081717154	0.140768532254147	-0.167320757278062
LAMTOR5	5	1	110407398.6	22.3950904178019	75.778644319147	122.04054122402	75.533597741752	0.00720347578868571	0.0253429582138179	0.0276180010440571	0.0739193074697907	0.12890625	0.01953125	NA	4.0968751100689e-11	1.10180742392615e-10	-0.488004465242107
AIDA	1	1	222668272	34.0855968214573	105.207681419432	21	29	0.0104255157659808	0.013825326222532	0.950728969149101	0.977515765947565	0.08203125	0.07421875	1	4.25917016534112e-05	7.28406857784479e-05	0.291571128692764
NBPF15	1	1	144426381	40.6894794077137	216.778916712491	7	16	0.392298668678297	0.429121853809997	0.422323963042641	0.576347435271954	0.08984375	0.07421875	0.36478716560522	5.10466425051753e-34	7.39262437814719e-33	1.21150561960436
ETNK2	1	1	204151824	20.0400577467143	61.5355789843676	22	8	0.0141449330633895	9.99200276616168e-06	0.480736873319375	0.628579854170246	0.06640625	0.078125	1	9.30603331212335e-28	8.03283744358209e-27	-1.64793792785836
SMPDL3B	4	1	27945411.75	28.5946001955043	107.976621676954	24.8980616371014	15.041113525459	0.0359560953148896	0.101222119094333	0.0185796607755503	0.0532920804363339	0.171875	0.0078125	NA	0.190314656908203	0.220109629236662	-0.236135106718386
KIAA1522	2	1	32772304.5	26.1917925226445	72.6250321701519	262.685036195168	88.1777901586808	0.00107453678458089	0.0198871086170025	2.34829262433072e-07	2.4264351248324e-06	0.15625	0.0078125	NA	1.57266305145957e-58	1.97893433975329e-56	-1.41827663255304
ZBTB8OS	1	1	32621208	14.2331771398544	37.1869005190891	15	14	0.232284810256569	0.0845180143499368	0.418727370053099	0.573187658983611	0.15625	0.0078125	0.214614891570716	0.0020702189876868	0.00303537416307004	0.16415260344063
FMOD	4	1	203342928	29.0713474460331	101.140750190881	78.6681288008149	40.3788923893658	0.0114288689006007	0.0610116086552992	1.37898244597515e-06	1.20613533417334e-05	0.06640625	0.078125	8.35455125488383e-11	0.0107242371360376	0.0146063722869063	-0.517452111155707
KYAT3	1	1	88961219	34.9975235930939	149.226532046914	109	61	0.0107583059527791	0.0345370178611069	0.0139490389352305	0.0420075386715775	NA	NA	NA	5.76057865882621e-22	3.28823353383099e-21	-0.612507308101642
PRKAA2	6	1	56712375.6666667	33.8585523147503	111.985127096323	57.9053024373297	35.9564251472243	0.00311054237504619	0.0237478001231334	0.000329532476653459	0.00163198966195044	0.1328125	0.01953125	0.492063492063492	5.69269580086722e-12	1.62843596728520e-11	-0.594390133183003
PLPP3	3	1	56501348.3333333	24.6695299686947	74.8081219427081	554.248936974092	786.868672364029	0.00187473356932786	0.0243606420098334	5.99187984176335e-08	6.97263165786701e-07	NA	NA	NA	4.99219182740122e-09	1.15806170514787e-08	0.551719070792931
IER5	2	1	181088957.5	35.881734670875	122.859175380611	21.7597682692376	37.0675763676364	0.014991648357468	0.00954379571213689	0.340413702466425	0.497984390467718	0.06640625	0.0859375	1	4.20637763346053e-28	3.71006438465269e-27	0.977709207362604
TTC39A	4	1	51291278.5	15.3365239790311	44.9388628513767	45.6267728186394	76.2488557539792	0.0126307285514085	0.029069933467882	0.00405573953533052	0.0147647009786791	0.140625	0.01953125	0.0810300291732046	1.58027430826269e-16	6.21194256892571e-16	1.04642472714906
CDCA8	4	1	37708725.75	31.1829229717376	81.1881721732307	4.25853292262705	8.79365397878776	0.149099415550364	0.0533632428642395	0.173639169485097	0.307039603017198	0.1484375	0.02734375	0.117966667344987	2.04976751339027e-17	8.52501545690224e-17	1.0823191251803
WLS	2	1	68148549	34.4524851595806	123.181322469981	538.756268758998	197.454396830735	0.00115920686655008	0.0297077405027914	2.34400686546013e-17	1.20942052891137e-15	0.12890625	0.02734375	NA	3.64740749405607e-39	8.02075531459903e-38	-1.2992624044019
TMEM51	9	1	15216662.1111111	30.1922889421693	84.5416088477553	122.811611191616	87.1202320670726	0.00677229424965409	0.0181656789599851	2.60617251493707e-06	2.14880258074572e-05	0.16796875	0.00390625	0.492063492063492	0.00257438462992159	0.00374597275264834	-0.232276600544525
TPR	3	1	186337343.333333	22.4466252111151	69.1545526208222	65.6542297548844	51.0848684374518	0.0146339687693507	0.0171236689048293	0.379233954084354	0.535824883774116	0.06640625	0.0859375	1	0.800851894220538	0.822047285602066	0.0147784670810556
YTHDF2	2	1	28736912.5	32.7703902933111	89.7771288305343	6	4.87589461172197	0.0236835612247667	0.141375081567427	0.00415284554423145	0.0150773132938899	0.16015625	0.0078125	1	0.0316967099889045	0.0409543914003815	-0.0849708792288291
EFHD2	2	1	15428966	27.4672552759255	89.7321110287337	54.0899645270576	112.643261618304	0.0129084391913938	0.0405277348506282	0.0280866328665492	0.0748254164964817	0.16796875	0.00390625	1	1.11342039095792e-32	1.43943903283087e-31	1.27759947638737
ANKRD65	2	1	1419174.5	16.0771809815636	49.375677728378	19.3685223076999	11.99315339658	0.16331909000953	0.186832930082647	0.98019565484602	0.995441677727012	0.16796875	0.0078125	NA	0.00038200008192358	0.000599771374987459	-0.459599374308294
THEMIS2	5	1	27884322	31.8409003970294	121.550079377512	11.9558099779306	56.1244227407703	0.0107803433763783	0.0184408653200637	0.935553929062595	0.968049571930749	0.1640625	0.0078125	NA	2.78763922745246e-36	4.86440897548523e-35	1.96449392884042
TRIM62	2	1	33146598	19.1186343312067	93.4646592481711	16.6343999575682	15.8460866144896	0.00845045708848198	0.0271507069665581	0.518262354890619	0.661132055962434	0.15625	0.0078125	0.117966667344987	0.448800921116043	0.487125784132565	-0.0398840737097772
ILF2	1	1	153662949	33.3807626413742	128.368348696133	5	10	0.0316320020382292	0.000100038643207697	0.630394838891618	0.752127544347279	0.06640625	0.08984375	0.617892536636559	9.68750309231271e-11	2.54078213340531e-10	-0.327505674918296
FAM43B	1	1	20554816	25.5867308929578	53.1773808708607	14	4	0.00537809851597171	0.0705854745189275	0.385234295891782	0.541641841470939	0.16796875	0.0078125	6.10421701099247e-10	1.72345761641261e-15	6.28401722661713e-15	-1.52128647499978
TMEM79	2	1	156288682.5	22.7183125220741	94.8422473713049	8.71482295490452	10.8034082586338	0.0186046788800656	0.0395056315669395	0.367867895509607	0.52474476237094	0.06640625	0.08984375	0.0221969411540701	7.57008079066976e-12	2.14649887216663e-11	0.449174016377346
GPATCH4	2	1	156594989	32.5305914993332	122.576655452505	95.8404286114532	75.5323158042102	0.00512909417463311	0.0272447444093753	0.00150729817657005	0.00625013892028482	0.06640625	0.08984375	1	0.000126151122139075	0.000207112417834883	-0.231769481763234
ISG20L2	1	1	156727264	14.9992716227687	40.7322931947502	90	79	0.0145709743649422	0.0169874737835195	0.859647945897779	0.917286885026438	0.06640625	0.08984375	0.0135018857209501	0.989878136632358	0.9910157264287	-0.00056585599398541
SLAMF1	1	1	160610759	17.0115779200562	39.0604960213946	4	6	0.17834745368533	9.9990247103313e-06	0.0606650345434354	0.138966992651272	0.06640625	0.08984375	NA	4.33621379153824e-12	1.24923991832029e-11	1.20652426643111
DUSP23	1	1	159781012	18.3251512170179	73.9679632831261	6	8	9.99996327578759e-06	0.0206008469052394	0.639216168123719	0.757787034524134	0.06640625	0.08984375	1	2.2890525503158e-10	5.84521310762716e-10	0.84689596981757
TMEM222	2	1	27335959.5	31.8655366800491	116.255991860872	189.702345278118	203.628300722542	0.00024182483797747	0.0247585707753101	3.3079114631769e-07	3.30004573242945e-06	0.1640625	0.0078125	0.117966667344987	0.000464439469406793	0.000724586994218478	0.213874697300387
CD84	1	1	160541858	18.8604098582041	120.882662958547	4	27	9.98146718797438e-06	0.000668793364610946	0.902446055315644	0.947190070912062	0.06640625	0.08984375	NA	1.97902719708616e-32	2.49304594071199e-31	2.6769793346217
G0S2	1	1	209675657	28.0000009720546	101.812266905113	219.5	73	0.0167188898325828	0.116282880681848	6.44060002955679e-07	6.03069827573771e-06	0.06640625	0.08203125	2.38507412808485e-19	0.00900432335795768	0.0123500014568089	-0.551928411907922
S100A13	2	1	153629845.5	32.4784890128935	121.313511262602	12.8844036183219	11.644807356355	9.99818253470035e-06	0.0403676938451846	0.0609167100832014	0.139253016861277	0.06640625	0.08984375	5.37214950092607e-18	0.0644463015063119	0.0800278908507656	0.228155325268429
RPL11	1	1	23695247	16.7638309101855	67.0910135004787	4	9	9.99972045209485e-06	0.0365526104139808	0.697998453962378	0.801361403422827	0.16015625	0.0078125	1	1.70968279704205e-19	8.26383170145165e-19	0.702644888987761
PRRX1	2	1	170737874.5	26.0530244273653	66.9701810318257	6.21264295045528	11.29374190791	0.0881154754427652	0.0274055449040661	0.0946198025479192	0.195670706210634	0.06640625	0.08984375	NA	0.0135669194946367	0.0182932924487154	0.496000725546659
SYT11	2	1	155871026	25.3185309459331	112.396074063516	39.9555023988206	36.7866121321734	0.0059893132604203	0.01904219404451	0.0516916027252375	0.122092856730181	0.06640625	0.08984375	3.34674517553549e-05	0.393778140525282	0.432167597775833	0.0806093208594372
SIKE1	2	1	114771983.5	26.9827742856507	93.9237877574966	30.1775485276164	26.6691399055691	0.0028752373812019	0.0188594912084478	0.26103737080329	0.41292173938357	0.125	0.0234375	0.492063492063492	1.15941811677258e-05	2.08055936815869e-05	-0.18698141280292
CSF3R	2	1	36471461	37.8947291457925	127.749851221312	4	22.4969071750038	9.99732110244072e-06	0.00606554647284314	0.701314429443987	0.804022114014229	0.15234375	0.015625	NA	9.63687725836922e-41	2.39336918752262e-39	2.48304532398835
FCGR3A	2	1	161543846.5	24.2417676023134	114.840451193954	22.9279115108109	188.845552296676	0.00172987828835587	0.0117672221291477	0.181182794017387	0.316953771229585	0.06640625	0.08984375	NA	3.53284505380134e-42	9.71103646463597e-41	3.08265455092167
HSPA6	2	1	161526219.5	27.3384075027787	77.9035327082503	5.35371851036243	19.8359923788642	0.0822935624069561	0.0585973664175471	0.926015389674485	0.96279937237661	0.06640625	0.08984375	5.32069929014512e-08	4.13540720940089e-28	3.6503107284852e-27	1.75372681862451
MUC1	1	1	155192276	40.0000000000012	134.479582323439	559	101	0.00843784794814614	0.0610862914572314	1.04510178199711e-07	1.14761676588573e-06	0.06640625	0.08984375	0.492063492063492	6.20124113681968e-15	2.16957231617185e-14	-1.51096292575803
TOMM40L	1	1	161230697	30.9319749247735	99.6337092206594	7	4	9.99035092172297e-06	0.0318868423567723	0.53097703098796	0.670465352007482	0.06640625	0.08984375	1	4.82082909982559e-27	3.99591780174975e-26	-0.603642617065546
MAPKAPK2	2	1	206713906.5	21.8102784717814	80.9957104323551	288.961165661682	284.174712490629	0.0262149920045106	0.0264669683386753	0.000227638845159475	0.0011811209667875	0.06640625	0.078125	1.25291320340552e-18	0.0557936917879934	0.0699660679325684	0.0942379612164743
COA7	7	1	52686222.7142857	31.4161789841687	119.124333012384	34.009213686764	20.5740996614029	0.018310954837513	0.0573475382643969	0.0018877859861889	0.00759326238001189	NA	NA	NA	3.17234374546143e-19	1.50070145853595e-18	-0.57926318385269
SNHG3	1	1	28509534	18.6514018244461	73.557833266175	19	24	0.009743715794689	0.134077623903033	0.031528460993531	0.0816265843961323	0.1640625	0.0078125	1	9.53685722137884e-09	2.16269339271356e-08	0.722440837779316
ZC3H11A	2	1	203851015.5	24.9999167321724	68.4970234544611	171.749985194079	158	0.00185238769306557	0.0155870034194408	0.000266181684464184	0.00135377202806016	0.06640625	0.078125	0.00495159287230698	0.772824128681534	0.796816574774069	-0.0137141179860814
S100A3	1	1	153547465	14.013328616788	78.0944500893978	5	8	0.0524428751014122	0.061632791700775	0.93197989845925	0.965598586706985	0.06640625	0.08984375	NA	2.06575744830414e-08	4.57106352130605e-08	0.935665163341884
COX20	1	1	244841321	13.0195197448595	30.4929253000411	13	48	0.0351581330819943	0.035566666851099	0.995534354393781	1	0.0859375	0.07421875	NA	9.80876252777152e-21	5.12381160641201e-20	-0.612024286269573
FAM78B	1	1	166070661	19.273518976844	64.6119334792947	5	8	9.86716246251285e-06	0.00404707126510027	0.727253010655276	0.823442924231822	0.06640625	0.08984375	0.718022270983641	1.82860890733706e-13	5.80140217969151e-13	1.03619712301534
RPS10P7	3	1	201520350.666667	22.1722732585639	115.438301383357	8.59998345857085	4.38365303390651	0.127142002840498	0.123079069295725	0.232668543402596	0.380298150982403	0.06640625	0.078125	NA	1.04475402875054e-14	3.59739719537849e-14	-0.909329774116872
GNG5	1	1	84506243	13.8369097244725	29.0786541326351	16	20	0.060741321477074	1.25395623515611e-06	0.17874128510023	0.313810462605477	0.125	0.01953125	0.000117269374778568	0.00073330213731052	0.00112240123057733	-0.2020043632349
UQCRH	1	1	46309111	13	31.0000000000047	1228	716	0.00512110149671233	0.0119723671487329	0.157616596725365	0.285698068272024	0.14453125	0.01953125	4.43014848838614e-11	3.04565915082841e-14	1.01716572937575e-13	-0.699620798437681
ZDHHC18	3	1	26854616.6666667	25.754678218201	83.0839785061225	29.7766039751424	44.4550636241528	0.00258066053537991	0.0385095837764187	0.00491865827646277	0.0173873202579437	0.1640625	0.0078125	1.08188014437979e-14	5.36974295766785e-32	6.503993475464e-31	0.629672206054386
DPH2	3	1	43973105	16.1887480600349	78.6026250718809	32.8234602491284	29.8592517610218	0.00913085322789679	0.0187544048948041	0.457302330105222	0.608075170116796	0.14453125	0.01953125	0.00145048374571198	0.0147930908548729	0.0198732804189129	-0.13101924115375
ZBTB8A	1	1	32603153	37.4738026128121	114.316888198974	5	4	0.0603095952630462	0.246069938305634	0.106267686479817	0.213507549066819	0.15625	0.0078125	NA	0.000100844537586651	0.000167139527026024	-0.315017931315994
PITHD1	1	1	23787639	38.0000000010834	125.044384924852	185.5	171	0.00237873510844615	0.048788780161455	5.2127594192373e-06	4.06225296935273e-05	0.16015625	0.0078125	NA	0.491651507024828	0.529222822645773	-0.0274609491028428
PKN2	4	1	88807926.5	36.1017268548135	129.333455874929	48.3576763763282	42.5929248257541	0.00703178244853285	0.0194904539210808	0.351578803986002	0.508650182458608	0.125	0.01953125	1	0.0182530579465786	0.0242510419104883	-0.126017161508955
SH3BP5L	2	1	248813619.5	24.3686056877344	66.9041858852458	35.7270848975044	47.0731411241041	8.22099937025863e-05	0.0701351542204426	0.0671348625707091	0.150004070475693	0.0859375	0.07421875	1	1.49860861491089e-09	3.61254630989056e-09	0.348735287050553
RTCA-AS1	1	1	100264962	19.2587609776247	70.7399463237022	14	4	0.0273886123248961	9.97645374027906e-06	0.341170202961906	0.49872865564285	NA	NA	NA	1.09497863885036e-40	2.71348645185565e-39	-1.51571810002216
HDGF	1	1	156743766	35.9983531774033	110.15917010523	343.5	336.5	0.000927234727036399	0.0185778521461635	1.06055993012723e-06	9.53872181385467e-06	0.06640625	0.08984375	0.492063492063492	0.138185715240558	0.163254039755823	0.0881078509065373
TCEANC2	5	1	54099803.6	28.5157872077588	102.43107055912	6.69744309296852	5.6547321795125	0.0287293942509901	0.0496529109455232	0.881779001605154	0.932581084002159	0.1328125	0.02734375	NA	0.019001847304407	0.0251926856383059	-0.114214423196128
GJC2	1	1	228159235	13.7216875148128	32.2843886097759	5	10	0.0391093466159818	0.0613259817225552	0.881634504104196	0.932509910251714	0.08203125	0.0703125	NA	8.26741755224974e-14	2.68892888510133e-13	1.39207897629021
TINAGL1	1	1	31586544	21.6466387972129	64.2793762250619	15	23	0.0269627175386791	0.0326129255951177	0.853048503273744	0.913367485667827	0.16015625	0.0078125	3.81624643867586e-10	0.930027111268631	0.938814246823892	0.00748828315841495
ATP2B4	6	1	203722873	23.1007856582607	84.4238972367885	68.1522000153994	111.724933540609	0.00826609009114847	0.0185484113691855	0.0354511921028193	0.0896303163847679	0.06640625	0.078125	1	1.31571111126311e-15	4.83466201656545e-15	0.665098380731687
PSMB4	2	1	151400605.5	18.220771750751	97.2245008054078	836.594442270636	936.510273234708	0.00296128281486105	0.0700038056849045	0.000900999133454022	0.00398943128042197	0.06640625	0.08984375	1	0.000441427948786856	0.000689921545681913	0.215734880772231
RGS2	1	1	192812042	27.9993060169804	118.428088909017	176.5	79	0.00528338728035192	0.0228947154107024	0.0186309969010194	0.0533966253448507	0.06640625	0.078125	0.00651061803372674	2.83104214037538e-11	7.70154990145356e-11	-1.0057327566826
PRDX6	2	1	173488169	23.9999999999996	88.4189787266102	1009.25	661.409644516404	0.00144339147927589	0.0160467635965254	2.19803455791696e-06	1.84760330028385e-05	0.06640625	0.08984375	1	1.8832483499277e-11	5.17790423960456e-11	-0.415426018456907
LMNA	1	1	156137743	30.0000000010771	93.0047047494455	341.5	539.5	0.0212467424268315	0.0455858849367278	0.0293850270438051	0.0775151215684914	0.06640625	0.08984375	1	1.44628951349931e-09	3.48791071984235e-09	0.684360355021588
AGO4	1	1	35850970	19.0029487345239	77.5393283473826	23	25	0.00792616227676011	0.0477738351527937	0.135289742747736	0.255258482138378	0.15234375	0.015625	NA	1.72167618466851e-10	4.4353918997659e-10	0.374073861197618
LDLRAD2	5	1	21821104.6	30.3457226012401	91.7509979830125	6.97970044255586	11.3226661191045	0.0271819235397993	0.0117770228780999	0.826519663368414	0.895223369245612	0.1640625	0.0078125	NA	3.72068371102887e-20	1.88110459943759e-19	1.33873962560092
SNHG28	2	1	159835402	17.3056318664383	80.0879540602926	13.5536489630466	18.8861015009799	0.0835807934016073	0.0358884279464558	0.0780963681926528	0.168300808456566	NA	NA	NA	1.1041842215595e-21	6.17220449613097e-21	-0.949646338549985
GDAP2	2	1	117872227	31.6701550466457	112.461319299006	7.44739713915124	4.50856168577418	0.0414168271350955	0.0655265073432865	0.953077365017578	0.978847163680582	0.12109375	0.0234375	0.0095385534319908	7.18692714557962e-15	2.50282748842833e-14	-0.527477079068899
SPEN-AS1	1	1	15834278	27.4917841118429	94.3935455886638	22.5	14	0.0435433856170973	0.0244186515671424	0.515965129077012	0.659646781765582	NA	NA	NA	3.01666097879057e-12	8.79147853443212e-12	-0.502379508017965
DDOST	1	1	20656138	39.9999999999997	122.298143350958	720.5	841.5	0.000280689266441496	0.0629194401295746	1.45495767795908e-15	5.80014316569891e-14	0.16796875	0.0078125	1	7.34243437407961e-12	2.08612818079407e-11	0.409113408208236
TRMT13	2	1	100133310.5	16.1125816673207	77.6692953274116	19	17.7489397484357	3.95239272775738e-07	0.0197759041901963	0.112773512093545	0.223090608021279	0.125	0.01953125	NA	0.000445127563509511	0.000695415872085144	0.245426241093124
MAP7D1	1	1	36176819	39.0042398025032	114.804918815154	99	125	0.00234643231464465	0.021241030483955	0.00649750919058643	0.0220459026722173	0.15234375	0.015625	1	1.42851347523947e-07	2.97278851655402e-07	0.346783413291821
BSDC1	1	1	32365942	17.9999994802779	49.000008882943	287	288	0.0218709058072753	0.0192050734474635	0.763540054192451	0.84877602747935	0.15625	0.0078125	1	0.98665339874597	0.9884083812561	-0.000568779487716187
AGT	5	1	230708589	22.4024574775225	72.8012619790131	63.8100228340379	147.117269292168	0.0549845455921483	0.0433684839336725	0.46626034483551	0.616525309826834	0.0859375	0.0703125	NA	2.36650689709378e-06	4.50734789935874e-06	1.03781789528955
NENF	1	1	212445997	38	131.00001011756	366.5	367	0.0022471773389609	0.0105908974273275	0.000672663158545968	0.00306376255357343	0.078125	0.078125	1	0.000696577732764127	0.00106864573605442	0.354810410046091
DAP3	1	1	155689149	22.999999999898	91.2229903270341	191.5	155	1.36387376873904e-10	0.0205057147551588	0.000321663641007232	0.00159563659947694	0.06640625	0.08984375	1	0.0285101562114678	0.0370697496090554	-0.0970432119372036
SLC35A3	3	1	100018086	18.1442019710469	76.9108801917829	55.4037779044802	37.0407625186439	0.076996090993266	0.0808699103025703	0.0764843374149819	0.165654350302235	0.125	0.01953125	0.492063492063492	1.04542430521378e-07	2.19492589109122e-07	-0.32891139738088
AGO3	2	1	36067879	19.6692505913187	67.4885166270006	5.71941543466403	6.93819440569855	0.0741924852345448	0.0214506318235867	0.534510581697843	0.673613603089548	0.15234375	0.015625	NA	0.00442639159401031	0.00628890789137709	0.210652814483046
RPS6KC1	1	1	213051377	24.8305793722009	99.3482394195452	4	4	0.0433602799155257	0.0866123576901792	0.73773218534709	0.830489907318025	0.08203125	0.078125	1	0.292464340246763	0.328326591325792	-0.0470474629076354
PPP1R15B	1	1	204412110	26.8319529712251	82.7718936054967	6	6	0.0915294863892055	0.210398077078073	0.333143976110067	0.490020224967548	0.06640625	0.078125	0.0095385534319908	0.0010990161498336	0.00165598162544778	0.278282739292186
GNG12	3	1	67702877.3333333	29.3872165635671	93.8018523811292	383.325061841641	264.033781545499	0.000978143842496341	0.033139713582755	3.79765283855066e-12	9.10155726921694e-11	0.12890625	0.02734375	0.0129227367010974	1.08779960195923e-14	3.74106604682304e-14	-0.509620326079611
LRP8	2	1	53246559	36.6600768759905	105.940966783093	6.45605776097177	4.51816434981812	0.0346043807496806	0.0697606748796447	0.634334996033948	0.754518209462734	0.1328125	0.02734375	NA	1.13876504932489e-07	2.38426958469299e-07	-0.672741190543415
PACC1	1	1	212414864	33.7092760833878	111.715810906276	4	5	9.99968736825048e-06	0.0461129193710764	0.386986180003838	0.543203857535711	NA	NA	NA	1.36582312130499e-28	1.24340408752243e-27	-0.861550494027653
PTGS2	2	1	186676495.5	27.5994554888006	81.9443616276897	16.0174892627164	6	0.00281120008034158	0.182073775890703	1.04788542963075e-05	7.65723418300658e-05	0.06640625	0.0859375	0.000113581139851816	4.78004606721279e-06	8.87734039212608e-06	-1.10987676557018
TMEM167B	3	1	109093976.666667	23.2692743525755	74.2395793826039	121.61790749424	107.903482735422	0.00200170861706894	0.0140903723412273	0.0155129751352304	0.0459903323123632	0.12890625	0.01953125	0.634856160969815	1.53103356669781e-06	2.95533580072485e-06	-0.208730288809462
AMPD2	3	1	109630336.666667	21.3524087013833	89.3457348221369	81.5103160403415	98.90391018167	0.016927058429525	0.0138864597295124	0.582949328073643	0.714287374092263	0.12890625	0.01953125	1	0.00704101621217508	0.00976960409248748	0.179333096839718
PHGDH	1	1	119742923	34.000000001955	113.132540255591	240	61	0.0397963831327503	0.0444928845739731	0.750298219669054	0.838842298721075	0.1171875	0.03125	NA	1.69752784288186e-15	6.19146628683963e-15	-1.3984480848666
SELENBP1	1	1	151369227	35.9486610882546	101.039653939268	5	7	9.99862513651945e-06	0.0582765988720064	0.0801670643034504	0.171843472887556	0.06640625	0.08984375	1.53620624152142e-23	2.27547965203679e-52	1.63100044679219e-50	-1.70625628502859
REN	1	1	204162058	24.0299836121167	65.1932373170402	112.5	89.5	0.0384808139600177	0.00921953996133436	0.00411420260176801	0.0149549964570436	0.06640625	0.078125	NA	0.0594953367277059	0.0743199523981104	0.769724421758626
EDN2	1	1	41479019	22.5881038064014	65.5249279192255	17	32	0.0055924400993287	0.0526531862734104	0.0468780656346047	0.112505494695091	0.14453125	0.01953125	NA	0.0020528616804914	0.00301109422763439	0.781975314230247
KDM4A	1	1	43671586	34.9955025575011	87.5112231781998	67.5	49	0.00491459810565615	0.0143980547639888	0.265634851518374	0.41800460806285	0.14453125	0.01953125	0.492063492063492	0.000160567963172732	0.000261419232738814	-0.18694709769153
MFSD14A	1	1	100082438	30.9999996229135	108.731439293486	154.5	138	4.90420660899629e-07	0.0115062877283285	0.000106871350466251	0.000614421248111303	NA	NA	NA	4.31279856187258e-06	8.03461814660421e-06	-0.225801134952459
SLC44A5	1	1	75251240	24.0416903521766	12.28454593034	5.5	4	0.0623041046916149	0.627235993624448	0.000699041566985546	0.00316244310397694	0.13671875	0.01953125	NA	0.417058877895779	0.456038601155711	0.292038856109049
SELP	7	1	169598195.285714	17.6636606348294	109.570177065905	47.5263038972458	21.0426571585232	0.040817111175154	0.0824570147172507	0.256898200336763	0.407923407633464	0.06640625	0.08984375	NA	2.37964471714033e-12	6.98353884986117e-12	-0.971083822573623
EDARADD	3	1	236484245	37.5877462041216	160.883523063826	16.2405268735861	7.90193648722452	0.102141667253608	0.175290394916355	0.000283666774292362	0.00143065176061689	0.0859375	0.0703125	0.0279038971566301	1.85047649744542e-14	6.26132247791138e-14	-1.21048452644887
SZRD1	2	1	16396606	14.4647009713064	48.4516327036717	301.767023424828	268.069280709088	1.87601138904431e-07	0.0690962252413832	1.30100927552108e-09	2.01214994097556e-08	0.16796875	0.00390625	NA	0.962149770628912	0.967016875432413	0.00203802577889038
FCGR3B	1	1	161624310	36.0285990409256	119.209933334947	4	6	0.0246523955721502	0.0447099315948647	0.751054712773751	0.839299646183193	0.06640625	0.08984375	NA	4.83210693971081e-06	8.96961335719143e-06	1.05278175220859
SERTAD4-AS1	1	1	210233686	39.0434522099441	124.122050026999	26	25	0.0146059734006579	0.0514524382222006	0.0432298085985389	0.105255565019502	NA	NA	NA	0.0340506053538787	0.0438507056666678	-0.235862717404578
NGF	1	1	115286692	38.3114734020282	122.446800949862	10.5	36	0.0486466361600144	0.00617811835876212	0.136366255532765	0.256808232082986	0.125	0.0234375	0.00660951164071406	3.48266297760992e-27	2.91724543057932e-26	2.03217828311212
PTP4A2	1	1	31907280	12.9999999711275	63.1043632423756	274.5	214	2.88999000262921e-14	0.0147306118249435	0.0115200068396045	0.0358449671858793	0.16015625	0.0078125	1	1.31229284292287e-12	3.90481251868142e-12	-0.365480746280722
DNAJB4	1	1	78017738	15.9999892890801	81.9600670912391	53.5	63	1.65715301571618e-25	0.00626445872988153	0.240193088261109	0.389174019195968	0.12890625	0.01953125	0.492063492063492	0.468883414392071	0.506737729553412	-0.0526445031631285
BLZF1	1	1	169387595	29.9999864501422	105.135146040426	80.5	82	0.00813526425396117	0.0198996156600984	0.129572769192918	0.247626266645037	0.06640625	0.08984375	0.0888034715391825	0.197204397386996	0.227450840249285	0.0681678444723119
GBP1P1	2	1	89420725	22.3812208341155	96.5793227147734	7.36753688263719	15.26700477237	0.0800465382537645	0.167253720522827	0.4217905297182	0.575947259830444	0.125	0.01953125	NA	3.62247978349179e-16	1.38878075653502e-15	1.30287225080766
C1orf74	2	1	209782850	26.5158166482967	97.3626509258557	15.1349284059301	11.2927712059782	0.00949740735560412	0.0333877882660823	0.462107857137243	0.612365692300402	0.06640625	0.08203125	0.241330502476999	0.00143625698098949	0.0021388047744518	-0.2032067781905
HNRNPR	1	1	23305132	15.037584385838	84.5368101121096	15	15	9.99819077221238e-06	0.0220803990792468	0.286692740440463	0.441366506727039	0.16015625	0.0078125	0.492063492063492	1.2854773351754e-16	5.08488676942417e-16	-0.360106579295869
AGO1	1	1	35924926	12.6908127165537	59.1752486338656	8	6	0.0787243185527819	0.0923966059092096	0.901968635568968	0.946804479798172	0.15234375	0.015625	NA	0.000263733703850133	0.000420259490094661	0.214024091205681
PIK3CD-AS2	1	1	9681135	36.1920667743168	113.881845514425	14.5	21	9.99727124478357e-06	0.0246604522405489	0.0824011568136634	0.175697012030404	NA	NA	NA	0.000149358042272676	0.000243939981069809	0.534429856295937
RAB4A-AS1	3	1	229265874.666667	28.3737891005691	107.027442365514	7.18356304778339	7.32270196602648	0.0307514835107139	0.0452543352112615	0.583456933746007	0.714687665702814	NA	NA	NA	0.546172700228869	0.582923930835166	-0.0566178799810117
SDE2	1	1	225983774	26.998836319884	123.427215375016	73.5	64	1.98378583697246e-06	0.0127429752799325	0.00997041812026953	0.0316511643823221	0.0859375	0.07421875	NA	0.0107301499506884	0.0146126681327016	-0.16015056118832
FCGR2B	2	1	161674668.5	29.877775138016	88.8869810406456	10.0065358499364	36.5071259662699	0.0168076040894917	0.0321692995022872	0.593255062536587	0.722444591226881	0.06640625	0.08984375	NA	6.00069989563103e-18	2.60076258392734e-17	1.77976952362282
TADA1	2	1	166857068	42.9704552776649	127.311388420194	22.4618372928058	19.0711495277078	0.026367037011434	0.0393614982470786	0.639989172669775	0.758282456357687	0.06640625	0.08984375	0.492063492063492	6.69817252961531e-06	1.22845026555293e-05	-0.229939231401483
DISC1	2	1	231913603.5	21.376637638486	78.8013966234564	5	11.8384949713537	0.0117730277412122	0.00849810600442033	0.905548281476429	0.949077457002498	0.0859375	0.0703125	1	1.51891823210375e-49	8.26587733679292e-48	1.71843669494494
NEK7	1	1	198319579	33.9999999319109	125.705230609014	167	134	0.00367045620196202	0.0130786787086877	0.0217824953111222	0.0607646098990866	0.06640625	0.08203125	1	0.0677091747341197	0.0838681399829275	-0.11818852192124
MCOLN2	1	1	84926641	41.6012333058478	102.871076937027	4	6	0.139575721232805	9.99797384348432e-06	0.00988177518861857	0.0313945193328048	0.125	0.01953125	2.27889753766196e-11	2.24912610814654e-06	4.29533780350077e-06	1.00579948674653
NOTCH2	5	1	119913557.8	18.9992415061327	56.3068953023798	138.199658624895	153.069941814679	8.44628338927314e-05	0.00728222579773563	0.00125564819699649	0.00532735320390609	0.09375	0.07421875	1	0.808218586734502	0.82893275627316	0.0210686641685858
IGSF3	1	1	116579508	21.9999951764803	77.2577215143364	76.5	30	5.03388883352662e-08	0.0171035249663404	0.0169660287651577	0.049464798806261	0.12109375	0.0234375	1	1.13181466516807e-28	1.03956213163247e-27	-1.09576453990867
C1orf43	1	1	154207203	33	125.016162194087	880.5	869.5	0.00115935599931788	0.0245634569403578	1.17643489019693e-11	2.57897586909051e-10	0.06640625	0.08984375	0.00149800124732179	0.0288731658516039	0.0375159021649167	0.125423316436553
LRRC40	1	1	70145525	21.8721242398928	75.7364666847412	45	44	0.0137572922107293	0.00786783598304819	0.612197098171624	0.738521825882662	0.12890625	0.02734375	0.492063492063492	0.190840335174953	0.220672533781534	0.0888754061269178
B4GALT3	1	1	161171642	31.9999743635596	96.6025582479268	133	135	1.78386842216256e-09	0.0190458640047502	3.03873057463916e-05	0.000201232602034355	0.06640625	0.08984375	0.241330502476999	0.00297696284194758	0.00430521059699353	0.121185874997394
ST3GAL3	1	1	43930974	23.9971647615944	84.7337288157118	39.5	42	0.00709929747152906	0.0250608040220176	0.2439034401185	0.393129123724495	0.14453125	0.01953125	0.0574709405014039	0.0597010261827075	0.0745686689664897	0.118917803837919
RGS16	1	1	182599594	34.094960322374	97.1044295753496	38	31	0.00567881609300657	0.0184780562528376	0.123874020112649	0.239633934807926	0.06640625	0.08984375	0.492063492063492	0.0848014954084459	0.103667631206892	-0.291873388783475
P3H1	1	1	42746440	37.2289058029269	133.111089128942	27.5	50	0.0334591358220649	0.0129328960031358	0.273775918635298	0.42681199292666	NA	NA	NA	7.55489790785271e-38	1.49057872485073e-36	1.10850831612717
AK2	2	1	33010007.5	21.2679897483304	93.5592880305002	203.334121702471	197.409443575284	0.0034397227536673	0.011913011875404	0.0393901047594801	0.0973399373772821	0.15625	0.0078125	0.034242283269799	1.64699079492418e-07	3.41302301052449e-07	-0.262093414792778
CAPZB	1	1	19339003	22.3960571416249	87.4251184319764	23	29	0.0757594885030149	0.059166133264723	0.686893358746177	0.792983358529587	0.18359375	0.00390625	0.492063492063492	0.0243504666334242	0.0319398928218125	0.113888014027377
SPEN	5	1	15923583.8	31.5111379721787	107.818082852168	22.3290889342227	18.4618397748303	0.00628610590939004	0.0480227047566068	0.000143263260965173	0.000794170702101113	0.16796875	0.00390625	1	0.62137607641744	0.654612471202559	0.0372240039991917
CD2	1	1	116768525	14.5734461434792	51.3623870459837	10	84	0.00725999811936618	0.00262835888209747	0.844359604986259	0.907547576848996	0.12109375	0.0234375	NA	9.0842777181979e-31	9.90177527994141e-30	2.65811653403751
SERTAD4	2	1	210244134.5	15.2197817266699	48.0798885635338	12.7743002139816	13.4805182145011	9.99439652096263e-06	0.0149604091021093	0.328362724511823	0.485052177472917	0.06640625	0.08203125	0.00650579539013361	0.43381621689004	0.472537141125296	0.0958986809206424
ZNF593	2	1	26170504.5	32.9195263921739	101.891790662592	82.875770412684	57.1350727380904	0.00356547531931469	0.0437728328512727	7.36093283218834e-06	5.56748326111478e-05	0.1640625	0.0078125	1	0.377446027141079	0.415805400415089	0.135439194465339
RNF207	2	1	6218832	24.9427266926121	89.6649812218032	9.75406021159414	15.2373152259907	0.017083710846654	0.0407025305021235	0.349801490688212	0.506823827658523	0.16796875	0.0078125	7.75363648701022e-07	2.2573252221536e-10	5.7667963322557e-10	0.946495625549049
RCC2	4	1	17408990.75	26.3398738994321	90.6129469262419	154.901016739376	173.88852698954	0.00900249302353087	0.0287592787387946	8.26736596642593e-06	6.19104237498195e-05	0.16796875	0.00390625	0.492063492063492	1.48417024292575e-06	2.8663417464417e-06	0.280084570184132
EIF3I	1	1	32231027	13.105431810501	50.654740757303	8	10	0.344042844794359	0.0346841859783855	0.148137752600083	0.27255992591872	0.15625	0.0078125	1	0.0104102079216857	0.0142008678286064	0.1533392584131
GOLT1A	1	1	204198270	14.0003764219084	32.9242681593246	47.5	26	8.77661366785452e-09	0.0105545577682322	0.18214961957452	0.317808068011068	0.06640625	0.078125	0.201702214581622	0.613824995869525	0.647440446886688	-0.0935540892150774
CENPF	1	1	214663767	26.8695802580469	137.0922158556	4	13	9.99972425029123e-06	0.0384799915119153	0.477680717473789	0.625328425963574	0.08203125	0.078125	0.492063492063492	4.44285317217443e-17	1.80730287984466e-16	1.39619083792534
KCNK1	1	1	233671719	31.9742991395068	94.6019383164938	90.5	65	0.00245178143299401	0.0391792984757554	0.0020530059547522	0.00816806947544526	0.0859375	0.07421875	0.0574709405014039	0.0599900298202921	0.0749048608285345	-0.221678331076069
NVL	1	1	224301709	28.6074651542375	140.720876127103	4	5	0.196987339953168	0.0298664509610878	0.0704047923380449	0.155683280163249	0.0859375	0.07421875	1	0.000348819772275096	0.000549045715221051	0.144527048736791
CC2D1B	2	1	52351037	19.3579344057526	67.9438979885123	6	4.86864156740641	0.0937696225340302	0.0308139598179352	0.553237640779727	0.688143081348813	0.13671875	0.02734375	1	0.92434372298971	0.933992921382804	0.00444384711481476
SNAPIN	1	1	153661582	31.9999554456358	121.15598208945	216.5	212	0.00435270127020698	0.0075690182042783	0.294794391892133	0.450620657436216	0.06640625	0.08984375	1	0.222159537622407	0.254291162681803	0.0581079079882944
RPA2	1	1	27891589	38.0141759106305	138.537829677085	58	59	0.045127953082146	0.0461201240916818	0.957271842590716	0.981486001753099	0.1640625	0.0078125	7.43056527979115e-08	0.791638516117635	0.813548656536499	0.0147153943867426
OLFML3	1	1	113982039	27.9999999994532	94.0792964885649	145.5	98.5	0.00654453494210281	0.0166354027251241	0.106385730680308	0.213659078467478	0.125	0.01953125	1	0.00385897382986303	0.00551734359590946	-0.323377233901635
FHL3	1	1	37997832	39.2784161293873	139.522226486738	31	50	0.0367527783982481	0.00721847144862274	0.0284938895830469	0.0756600774397941	0.14453125	0.02734375	0.185176216829937	2.35193259313811e-12	6.90937396038628e-12	0.772376131291465
MRPL9	2	1	151760855	23.8791947836148	86.6552034168258	169.840021250189	174.848449942846	0.00198882442391889	0.0198627829791784	3.67300932442965e-05	0.000239171318758953	0.06640625	0.08984375	1	0.00398654945080414	0.00568968777950307	0.127499411903444
CLDN19	1	1	42735184	18.1722989772319	29.530178538558	131.5	4	0.00077906215646122	0.0496781538775572	0.0862120304584204	0.182023267943936	0.14453125	0.01953125	NA	4.42754018190288e-59	5.89904618353531e-57	-5.39812185594154
TIMM17A	1	1	201969867	44	117.137960769075	194	158.5	0.00145795318972164	0.010982040587372	0.00354177310810014	0.013114983866567	0.06640625	0.078125	1	0.011036798530417	0.0150212406389824	-0.144375501642195
PTGES3P1	1	1	89104290	44.7995484724252	149.273654551049	20	24	0.244269840723446	0.140214042449411	0.0990774054722031	0.202428278196675	NA	NA	NA	1.4923499775955e-14	5.08602572863949e-14	0.714587708194472
AMY2B	1	1	103565559	16.5176807819349	18.1909053690991	6	16	0.322543107407677	0.533048901582424	0.377246193884245	0.534328890235436	0.125	0.01953125	NA	2.81753855301624e-19	1.3384489980247e-18	1.60775799184298
ANP32E	1	1	150226791	44	126.166235085777	272	216	0.000307132122524462	0.0434023515754145	1.99162840937104e-12	4.92968843376903e-11	0.0703125	0.08984375	0.00327395475822611	0.00020874825695773	0.000336427210765091	-0.232686130202786
FBXO28	2	1	224160186.5	24.9979380643283	118.388642358314	54.2501164434968	56.5009473088785	0.0026337312887978	0.0195777118121585	0.0214269114438135	0.0599804550011177	0.0859375	0.07421875	1	0.45189602639701	0.490109413804457	0.0408731361990354
ADIPOR1	1	1	202940846	28.9999697641264	103.796707484411	35	34	0.00402844145002447	0.0393028438240007	0.00626278918811927	0.0213635217744402	0.06640625	0.078125	1.19002559160232e-10	0.0852109572867488	0.104123229528747	-0.0677052478305653
LAMTOR2	1	1	156055305	15.9999991762277	49.9994946731847	307	299.5	0.00127690308615976	0.00611880481750759	0.099339629196492	0.202758259727007	0.06640625	0.08984375	NA	0.0275655304413547	0.0359488291396064	0.200897546873954
LRRC8C	1	1	89717032	22.9671559310795	75.0196745994873	13.5	22	0.0313812084458758	0.0241893092156106	0.834497321486057	0.900311999484645	0.125	0.01953125	0.430488871246882	1.35387282871864e-21	7.50494849987205e-21	1.04045079721243
SH3BGRL3	1	1	26281235	22.9999984407476	62.0000000832403	991	1527.5	0.0121836716790558	0.0383096201996848	1	1	0.1640625	0.0078125	0.0356414694856228	6.72416324776278e-14	2.20408534821747e-13	0.811808343562826
FCER1A	1	1	159308078	14.3697311560707	59.0946327265571	16.5	16	0.0037236715106601	0.0641651041731128	0.0234424398118273	0.064516115399194	0.06640625	0.08984375	NA	0.298020027546042	0.333901544515129	-0.215048380909911
ZNF436-AS1	1	1	23371627	23.9650491279944	40.0475235220777	7	6	0.336006483388843	0.0616985600931615	0.344029662489245	0.501331197153769	NA	NA	NA	1.0304807611532e-16	4.10056030219957e-16	0.91646468271833
GORAB	2	1	170552372	33.5975385492716	108.019083293391	22.2028789955031	23	0.0140965316440559	0.0261052377166595	0.134226228305085	0.254045513086298	0.06640625	0.08984375	1	0.166779480601608	0.194438708854562	0.0748605366276194
DLSTP1	1	1	75743072	27.7862001358063	121.196348767017	5.5	5	0.323780001641558	0.14578556004799	0.021841356294939	0.0608866242064546	NA	NA	NA	3.50183238048878e-08	7.63245798865193e-08	0.702467509846079
AKR7A2	1	1	19303285	12.3392918973279	37.2941597636958	6	4	0.172939329623913	0.0832193842980918	0.604258660694401	0.731566639523672	0.16796875	0.00390625	0.0156562971276339	0.00251427257327708	0.00366085586170776	-0.283525505179975
MTX1	1	1	155208991	43.0000063348624	118.79592316598	4.5	7	0.0248104252350882	0.000100023595833588	0.729098300693361	0.824681934083257	0.06640625	0.08984375	0.0655197171980445	8.93417774861758e-07	1.75476175863847e-06	0.306698426753094
NBPF10	1	1	120810372	43.6508073885606	148.188494984328	5	5	0.0852063666171164	0.114996497266169	0.690022807260909	0.79557233968694	0.08984375	0.07421875	NA	1.93818554909233e-07	3.9967136459342e-07	0.474103531709906
PDE4B	2	1	66369368.5	30.7809103471327	109.000247986515	21.6510143109752	30.0270315321045	0.00142167554115777	0.0107513857362372	0.474020991369916	0.623171479620942	0.12890625	0.01953125	3.37086357483959e-09	7.29187639079799e-07	1.44220223761417e-06	0.5841284741057
C1QTNF12	1	1	1243102	12.9897876849743	55.734641020737	13	9	0.0573941202491282	0.194803943803558	0.236682129087351	0.384880309767035	NA	NA	NA	0.160199943176764	0.187327243828276	0.253234444494097
CDK11B	1	1	1659060	25.9664130852067	89.0250566968535	8	7	9.99507466627811e-06	0.0120225465084208	0.730839620001245	0.825955442551931	0.16796875	0.0078125	0.00545666291736793	0.0625653990451357	0.0778629828776002	0.100620908917156
LNCTAM34A	1	1	9183752	21.0510783920609	114.095313763088	4	10	0.357276405409965	0.0209361470924552	0.0342059642509818	0.0871307132407443	NA	NA	NA	1.32989361751959e-50	8.09733613892976e-49	2.09325508186825
RORC	3	1	151814534.333333	23.2359211500711	112.865894633208	81.2706975689555	92.4278705042137	0.00607641064423116	0.0184158556386315	0.000218173631454876	0.0011403372108799	0.06640625	0.08984375	NA	0.000316844969818712	0.000501154927820798	0.349669449697303
BCAS2	1	1	114568062	34.999999863979	134.891365025734	195	148.5	0.00157645716726508	0.0475336788506395	2.99488309739488e-09	4.33439330109774e-08	0.125	0.0234375	0.241330502476999	7.55633716007393e-11	1.99849412278929e-10	-0.311272878045248
FGGY	2	1	59350238.5	33.9835686406247	112.694535755593	46.0342230239905	41.6533534293111	0.011441497806802	0.0204837217617061	0.548459610826736	0.684667593961983	0.1328125	0.01953125	1	0.00205131323131612	0.00300960258383924	0.311873210273635
SLC2A1-DT	1	1	42970380	32.622538862951	123.480436730097	5	7	0.143057941325423	0.11824247592314	0.776850666449081	0.858585986443138	NA	NA	NA	2.57036551746025e-16	9.97580174271327e-16	1.13109038405643
CSDE1	1	1	114716978	20.9999999999907	53.2643092300884	369	251	0.00178526788925802	0.0335700579753317	2.11595662625276e-06	1.78006678457537e-05	0.125	0.0234375	0.0279038971566301	2.20545433355054e-05	3.85860811485553e-05	-0.198245352781183
ZBTB17	2	1	15945260	33.4557583591781	109.834542168962	30.453152222725	35.8328165826346	0.0620305220194341	0.12905537516306	3.97128472022235e-07	3.89044186014321e-06	0.16796875	0.00390625	NA	2.92204258125952e-14	9.77322275037332e-14	0.473442420920025
ATP1A1	1	1	116389941	22.5639541946798	72.042245556262	7	5	9.99374098504927e-06	0.0302819635562254	0.296223697702978	0.452204664878517	0.125	0.0234375	1.67312390041171e-05	7.62028013309368e-89	2.87665575024286e-85	-2.64941624555917
ATP1A1-AS1	1	1	116406090	30.9519318967753	112.370132183071	26	15	9.99978348075447e-06	0.0451886054080923	0.0232571235144763	0.0641522710507786	NA	NA	NA	2.13999298904991e-11	5.86672006801991e-11	-0.537756918854201
MNDA	1	1	158844029	39.7581117265817	137.633537424006	16	60	0.118302274425192	0.00826216368286057	0.00729108814962365	0.0242748218741191	0.06640625	0.08984375	NA	5.48272722943535e-24	3.63961816373712e-23	1.68975959896126
MKNK1	1	1	46557859	31.9918090698511	97.0522030547449	43.5	69.5	0.00504280790543984	0.0201230813051014	0.133405942256919	0.252809911597321	0.14453125	0.01953125	0.241330502476999	7.58875892108105e-38	1.49465556141292e-36	0.742538122277265
CADM3	1	1	159199851	22.4918558583428	102.677993407702	4	12	9.9993530021865e-06	0.0648776580327966	0.129503008243897	0.247591893143514	0.06640625	0.08984375	0.492063492063492	1.84923516416458e-10	4.75427655713141e-10	2.75775195093345
EMC1-AS1	1	1	19214900	12.3281253617873	48.5181515038253	4	5	0.197560561488968	0.363186142424582	0.489569395435789	0.635587782402074	NA	NA	NA	1.36169243286153e-06	2.6369984271814e-06	0.417737029451249
CHI3L1	1	1	203183673	29.2084731647782	113.08960772329	80	32	0.164050728837488	0.221102310541161	0.378471189937566	0.535527786646808	0.06640625	0.078125	0.721713503917134	0.0365397194624156	0.0468909147775475	-0.518911806363398
TGFB2	2	1	218441836	35.9594559697883	118.775736098073	19.6884173750016	14.1648311369188	0.103497101514407	0.0857281251001773	0.391175981730135	0.547637306828732	0.08203125	0.07421875	1.83031847466506e-15	0.0468336883113114	0.0593677546592346	-0.267509286877997
SSBP3	1	1	54225792	20.9999999148501	104.691928253717	170	131.5	1.28556286640476e-07	0.0214263364692194	0.000143072233613529	0.000793830734872674	0.1328125	0.02734375	1	9.77733870830872e-05	0.000162263131406208	-0.256266327320317
CIART	1	1	150286988	31.0827768751462	109.563722938307	4	9	0.0490567248745426	0.0355601608616252	0.827685254896688	0.895762941841868	NA	NA	NA	3.49210305557716e-27	2.92299091680793e-26	1.44071600865291
TXNIP	1	1	145996488	21	44.0027150793861	849	607	0.00067046501233656	0.00448260450635568	0.00487798728695834	0.0172637586988485	0.08984375	0.07421875	0.276777589172614	1.77602967698499e-05	3.13588027624805e-05	-0.336077546874792
ZMPSTE24	1	1	40257123	23.0486852226627	97.3206406677594	31	15	0.0114682439921348	0.0569734729115953	0.0745634573362768	0.162308884693618	0.14453125	0.02734375	1	9.31639360001292e-24	6.11641492870413e-23	-0.616586225916146
NUDT17	1	1	145846532	39.4591703500627	101.852051946333	4	6	9.99984816619199e-06	0.187707394113967	0.0713533148206107	0.157219388857745	0.08984375	0.07421875	NA	0.00529308110693868	0.00745203176728997	0.309172753346942
ESRRG	1	1	216519327	30.9809873567223	112.010441226435	113.5	9	0.00154433511253612	0.00754371355280425	0.62581438743273	0.748436830277222	0.08203125	0.07421875	7.25779480027994e-05	1.64041640029125e-51	1.06158375618848e-49	-2.94101900679524
RRP15	1	1	218337699	32.0389297180949	112.830226297578	16	17	0.00839308787878554	0.0234936129269282	0.47443064396208	0.623190651038471	0.08203125	0.07421875	9.90474901527994e-12	0.864198392060811	0.880300116568149	-0.00962926787533832
RASAL2-AS1	1	1	178093224	30.769311933995	89.3037935982892	4	4	9.99947478119186e-06	0.123136256362799	0.0909098021887794	0.190015487218942	NA	NA	NA	0.0166663446018358	0.0222552001669367	0.17735961503362
S100A16	1	1	153613108	30.5192545037403	113.820301038655	15	13	9.9951929911355e-06	0.0219033863326485	0.143907939356389	0.267159022206112	0.06640625	0.08984375	NA	6.82400425660735e-09	1.56726522421574e-08	0.539237242114832
ATAD3B	1	1	1495785	31.2617326400341	147.292699434315	22	30	0.150119429872368	0.0801553581884358	0.0694570471903989	0.154137731584205	0.16796875	0.0078125	1	6.55316908745034e-17	2.63921194578148e-16	1.2473936815501
ZNF691	1	1	42852122	19.9999615197554	74.1289379183062	46	54	0.00816310508327156	0.0134258569696416	0.668638722826465	0.778681752123108	0.14453125	0.01953125	0.241330502476999	3.68381456877542e-16	1.41133964788165e-15	0.447032235816828
CAB39	3	2	230819602.666667	24.4193807302091	91.6671008230487	271.240154317796	166.571952872945	0.00481201104549121	0.0198805717293156	5.85900093545021e-05	0.000360707809884318	0.0859375	0.15234375	1	2.31752083052279e-43	7.3108421742815e-42	-0.776203382400185
CYP1B1	9	2	38071311.4444444	28.9660467399978	99.4730144856962	128.324672507454	27.9286650826028	0.120255168640419	0.0516233860796205	0.0033949079028414	0.0126487022080263	0.03125	0.11328125	0.0888034715391825	2.29507928278152e-15	8.28555080570632e-15	-1.50014294146453
ING5	24	2	241720231.958333	32.1800308644117	113.197456926522	15.5258967159058	13.378595044978	0.0193860660447103	0.0468457039720402	0.000930041346801748	0.00410598297807687	0.09375	0.15234375	1	0.0187521157959368	0.024873238626023	-0.159727392161433
TNS1	25	2	217832672.32	33.5044742434629	116.953076734661	304.33273816554	361.29586194824	0.00862100833749098	0.0471111671086017	2.79490648560128e-21	2.20651473461293e-19	0.07421875	0.15234375	0.0123766180521043	1.27653878018949e-05	2.28566034555668e-05	0.407064081903284
ADAM17	7	2	9509298.85714286	34.1594179458797	120.980182200056	30.7901710140205	39.6342917042637	0.00609464170127444	0.0186332777709036	0.0590036108921532	0.135908584280381	0.03515625	0.11328125	1	1.16853903338262e-05	2.09626240346241e-05	0.285350729560274
VAMP8	4	2	85581091	27.9363508445383	124.30010414613	1368.5168943567	1168.70064734293	0.00107967677914763	0.0207987844300658	8.84893642929747e-10	1.41759022718149e-08	0.03125	0.1171875	0.646724904272717	0.99633832915516	0.996778407922455	0.000435399189705567
NRP2	12	2	205755874.666667	30.7017090345448	98.9450693791468	12.4933011051877	46.3166749198518	0.0753429828327554	0.0215278373984324	0.000282280376926762	0.00142484942452919	0.0546875	0.1640625	0.492063492063492	8.30026133822239e-29	7.70495570945644e-28	1.73478786999706
ACTR2	12	2	65269681	23.6538491274592	81.3701938542158	420.794463022129	453.275349894685	0.0115252767499126	0.0121258567180397	3.14946135209948e-07	3.15966309568186e-06	0.03125	0.12109375	1	0.304451122669713	0.340601497998074	0.0606975925940749
RNASEH1	9	2	3541972.44444444	25.6810227743607	88.9553634801677	32.2980427810092	27.961886869868	0.00329387335962031	0.023184553327656	0.00103978918262138	0.00451947230546369	0.03125	0.11328125	1	0.288814002142377	0.324485969668891	-0.0551275582068535
ASXL2	4	2	25736510.75	26.3347020019279	104.312938352149	28.4105380904647	22.9692252899677	0.00922616146096194	0.0268963213956512	0.0987192922625333	0.201870459756981	0.03125	0.11328125	1	8.60519350532262e-05	0.000143567790877694	-0.287248809607693
CALM2	4	2	47172868.75	14.4496493477966	54.5090872653699	5.03626034256178	7.35152214274977	0.0815434365171728	0.0429151473471716	0.931315966420036	0.965196530106188	0.03125	0.1171875	1	3.69160414642201e-08	8.0352521541859e-08	-0.33622038551598
HDLBP	4	2	241270127.25	26.8409699864622	93.1744824901571	344.682301078256	235.115550247854	0.0151143297801736	0.064065741906245	0.00719312098070104	0.0239855319513784	0.09375	0.15234375	4.43014848838614e-11	6.23476118354534e-08	1.33198774577723e-07	-0.270485587298129
RNASEH1-DT	5	2	3559568.4	26.7894385569653	86.2371562949359	39.2441524651279	24.7535602219188	0.026569981043904	0.0509538083659954	0.094388242575343	0.195292151775877	NA	NA	NA	3.86774019597664e-10	9.7165389794666e-10	-0.581551166178031
MBOAT2	6	2	8855457.5	19.364321924645	74.4625758344567	34.7409952911125	10.6859013027745	0.0151224236835678	0.0398398672077496	0.00241376546908746	0.00937487881064546	0.03515625	0.11328125	0.034242283269799	3.32807418498074e-43	1.04117237969356e-41	-1.4923493808389
PLEKHH2	8	2	43736273.625	24.5199180655607	77.510588145933	23.8104347234325	17.5085192219286	0.0132510380027581	0.0339855089432498	0.246048400382245	0.395565334716036	0.03125	0.11328125	0.198078351509189	0.10291607352598	0.124137238543159	-0.218504555590004
MRPL19	15	2	75657887.7333333	29.3649209089391	94.6162790316918	68.7443947335287	35.6871810844957	0.00893492101959813	0.0250193123566351	0.00387795791276308	0.0142219500293126	0.03125	0.1171875	0.492063492063492	6.97186212454992e-50	3.92817604778746e-48	-0.911293106802924
SOS1	2	2	38989432	32.2997078133472	104.836452110329	30.0201941744516	36.4976708530993	0.000664069866600506	0.0115352546787995	0.21245600210649	0.356177106099138	0.03125	0.11328125	0.492063492063492	0.000735487222220379	0.00112544153379892	0.203668029024938
CAVIN2	4	2	191835746.5	29.8384284969367	119.260506374935	153.960564502436	180.506214966308	0.00212183239161013	0.00850311257923356	0.0155487757216737	0.046044045585216	NA	NA	NA	0.00202101519939381	0.00296707248290574	0.420486425652494
IL1RL2	8	2	102235204	23.095565312946	81.1953075252124	6.73976349825772	7.79916418120418	0.0158430511054632	0.0562072699894888	0.075517666981279	0.164029555443653	0.03125	0.11328125	NA	0.142944544800365	0.168577212315332	0.174587528697338
CCNT2	6	2	134956530	39.9086402019825	108.442253346026	18.838093415137	21.0753814439406	0.00472377388620389	0.0425825929205838	0.00210836703330436	0.00834982471976505	0.02734375	0.12109375	0.739559049948924	9.26073025045631e-09	2.10344504786237e-08	0.332907421112767
SH3YL1	13	2	241858.692307692	31.4309092050312	112.958182274905	44.8931247488817	26.9339241275656	0.0920937087135054	0.0923373285425798	0.0326699449209609	0.084122844745318	0.03125	0.11328125	0.241330502476999	1.21188500389793e-10	3.15725734279827e-10	-0.620890064303736
ACYP2	3	2	54020275.3333333	31.7997895734247	127.537608524369	18.5550275000349	11.9777062923352	0.0113697317359617	0.0507597358251917	0.146460710346117	0.270421724284737	0.03515625	0.12109375	NA	0.00815969548979654	0.0112350822397503	-0.165563714720124
GULP1	3	2	188393270.333333	20.1967095361143	67.3138804908591	32.9616041464437	14.6080965865903	0.0112649076688065	0.129184139887072	1.38220349036909e-05	9.84412497651426e-05	0.0390625	0.1640625	0.0574709405014039	1.20963016794902e-06	2.35379066185956e-06	-0.733164844268462
GDF7	26	2	20676008.1153846	29.6656167612247	100.115109778564	17.9882488221083	6.02910021005264	0.024625378199886	0.0747294872610887	7.84423733562307e-05	0.000466800955142827	0.03125	0.11328125	0.168323388308899	2.1440719319802e-19	1.03062880431561e-18	-1.2970784919291
ARPC2	2	2	218228126.5	43.8536451341484	125.662313061987	4.92662616121596	6.0231093156441	0.146042383424329	0.0318851516076696	0.27072075061979	0.423634660802752	0.08203125	0.15234375	0.492063492063492	2.17017285273906e-05	3.79864104440029e-05	0.198500835481214
PECR	5	2	216039904.8	20.3700221818572	77.4520696542897	124.071144983002	82.1287189042976	0.0186218010172343	0.0367600966498547	0.0709790136467142	0.156680465248293	0.09375	0.15625	1	1.8124167898967e-05	3.19763516834088e-05	-0.378722878439623
LBH	8	2	30258549.5	21.4381242312195	77.9089124302526	179.79267556907	285.756092455825	0.021413861930412	0.0201932650525242	0.000366599499180055	0.00179495555354515	0.03125	0.11328125	0.208510810233552	7.45640299581031e-12	2.1163850608409e-11	0.6416238510409
LDAH	9	2	20684788.8888889	25.9434981718658	93.4586954360412	26.0148565610968	18.5821239704627	0.0192021937935205	0.0387228776554394	0.0744502517699736	0.162208620333606	NA	NA	NA	1.54533640168787e-16	6.07882415738629e-16	-0.478616946203533
NHEJ1	7	2	219072777.142857	27.3071065284491	98.5192752589848	15.1102425340446	18.3603913124921	0.0440033390364788	0.0233406067997103	0.0842199281260936	0.178943273849619	0.078125	0.14453125	0.492063492063492	1.45931404751871e-05	2.59854270253921e-05	0.486698350092911
CYRIA	6	2	16551430.3333333	33.8325984260018	106.804291866393	6.35527297798438	20.5479652803833	0.0315092507208417	0.0159018966336941	0.527244459306911	0.667496680009243	NA	NA	NA	4.56853974776961e-35	7.17596569257848e-34	1.56115077422056
POLR1A	7	2	86033224.1428571	23.9174951252238	96.7285730115758	24.6169809864232	18.6172056329027	0.0371336837992462	0.0298368701579042	0.327090115375594	0.483588923331922	0.03125	0.1171875	1	8.06937607461209e-08	1.70846296588113e-07	-0.284887689861257
PNO1	7	2	68170955	36.6651322129419	100.892355030405	47.6106008635991	52.5094413885518	0.00423877993960518	0.0189937532489695	0.0142851146291872	0.0428588921028197	0.03515625	0.12109375	0.492063492063492	0.00370731525738401	0.00531123912585375	0.176387608848205
MMADHC	3	2	149575516.666667	37.1367378748188	112.58408180613	98.0719094753694	77.9933542917877	0.020869200160543	0.0321437339792361	5.36584596510694e-05	0.000334265360559704	0.02734375	0.13671875	1	0.0779722255431612	0.0957427577009976	-0.0905614626713129
FAM110C	4	2	39759.5	13.7124132705741	54.4248126757387	54.0568893309438	116.069184664455	0.0110487842362522	0.0208111611402586	0.0789060642286121	0.169712669127031	0.03125	0.11328125	0.00307333177261595	1.05989231558423e-13	3.41002286192938e-13	1.12264587487625
HDAC4	8	2	239054556.625	22.7207618543926	81.0630423929442	15.3699838759025	11.7322064209456	0.0257776664992251	0.0323153050050221	0.252351858435847	0.402769304710174	0.08984375	0.15625	1	0.00254247082983945	0.00370096171567246	-0.204291397514255
TTC21B	7	2	165895456.571429	30.6174149782239	93.4784639263236	20.3270464255793	22.431982265613	0.00925004946300532	0.038226742868543	0.0357500678698826	0.0902267174676789	0.02734375	0.1640625	1	2.71344003487454e-08	5.95652420914018e-08	0.418381759099477
TMEM87B	2	2	112086475.5	37.2820350174665	126.487233580714	16.8831596505978	19.4691770014705	0.0449960836550667	0.0288262742093618	0.503498219366139	0.64809835802681	0.03125	0.11328125	1	0.413929599360054	0.452891820735918	0.0531681028126961
GCFC2	19	2	75683116.0526316	30.3797441496223	96.0032292528443	16.4334666491175	12.0808487930154	0.0220984979319024	0.0341276245391456	0.775775585460067	0.858034364689328	0.03125	0.1171875	NA	2.22288936943306e-08	4.90534335713745e-08	-0.261649320934161
PRKD3	10	2	37262701.2	22.4469760961575	71.803648531044	50.2100192687778	42.830290056443	0.00754083257360392	0.0112153214442155	0.596005305921874	0.724542429559553	0.03125	0.11328125	NA	0.0449400459716807	0.0570951335684635	-0.134951381907914
ARHGAP25	5	2	68812111.6	25.2567808259359	104.313046537026	21.0348664269068	67.9928755333642	0.0274071870819041	0.00518185955189315	0.0785322291539844	0.169119414503651	0.03515625	0.12109375	NA	6.44285167136965e-52	4.34317233203936e-50	1.68098516892653
EIF2AK3-DT	1	2	88631214	24.7942328754502	96.4883491897648	5	4	9.95560388379532e-06	0.0132214858113826	0.825398010230346	0.894489733139453	NA	NA	NA	1.70587952369155e-14	5.78588966930423e-14	-0.624296421767059
PTRHD1	1	2	24790193	32.8644201642238	125.812354007483	18.5	9	7.59509259260985e-09	0.0197889825649391	0.179589100695284	0.314749963334059	0.03125	0.11328125	NA	0.0734625403611617	0.090558753629058	-0.148983435361083
COL4A3	15	2	227283452.666667	23.5790010694683	83.0701881270774	62.2266447208316	12.8291950022147	0.00478455087988178	0.0495171704533404	8.8639702643966e-13	2.29267445018515e-11	0.08984375	0.15234375	0.241330502476999	9.0888570467379e-43	2.69935445308703e-41	-1.94409088860749
GGCX	9	2	85549755.5555556	23.8525388719326	89.7485145802859	42.4779409684726	34.8483835725506	0.00705312889164145	0.0238989142271389	0.0133698284937317	0.0405767467856355	0.03125	0.1171875	1	9.13856670722756e-05	0.000151973961761163	-0.229623902725632
OBSL1	11	2	219562045.909091	27.6185350769648	88.5313561126944	97.5987895146409	66.2431276394156	0.00862674169045811	0.0618095176057368	7.14201262887754e-15	2.62213892231647e-13	0.0859375	0.1484375	0.492063492063492	0.460069215564385	0.498210352482947	-0.098317210377952
MAP4K3-DT	4	2	39472164	27.0078795031595	76.7012265081861	26.0475172441073	13.451075690839	0.00692350616377309	0.0376131962265813	0.016431277269918	0.0481439452634008	NA	NA	NA	2.42569934609523e-19	1.16058492161084e-18	-0.775727825175482
ATIC	9	2	215345272.222222	29.8723964719759	102.401578738772	24.336546683345	24.3106532500799	0.0700209568985533	0.0676066985086772	0.007943369573848	0.0261153949598557	0.08203125	0.1484375	1	0.0740865970970879	0.0912386594306786	-0.133849257088438
ERLEC1	2	2	53797738	21.5469726141072	64.9252302733681	99.9405911532464	94.6255226324516	0.00810543792948786	0.00693652948398589	0.152043678131978	0.277874886487545	0.03515625	0.12109375	0.44851067797456	0.171561405185184	0.199643743703474	0.0700155343323184
PREPL	14	2	44323858.7142857	29.2306008908556	108.472873523142	47.4982369359499	42.1044168618525	0.0307333855064733	0.0678264352927901	3.51847445767989e-05	0.000229727853915218	0.03125	0.11328125	0.0246733213934588	2.71210211743071e-26	2.13295531110436e-25	-0.615944733322158
SPAG16	8	2	213347789.125	37.2108308093202	97.3628288603702	51.0165542551224	27.2868597684125	0.00212279320606325	0.0363005192847761	4.07241307081936e-08	4.89459477437085e-07	0.0703125	0.1484375	1	2.58160391223763e-18	1.1469856534363e-17	-0.597418835977717
GFPT1	13	2	69322876.6923077	22.0070749717875	103.371502994229	49.3238668152897	39.7065906037863	0.00996284272957135	0.0277371480085645	5.65738239281896e-05	0.000350438573963386	0.03515625	0.1171875	1	0.000487870693743285	0.000758634574576782	-0.215664251905423
RND3	3	2	150475014	21.6867612724065	80.8942347017779	50.4123672797822	54.6055976742567	0.070411578389497	0.0437567572008123	0.00212900558757659	0.00841500605115761	0.02734375	0.140625	1	0.000941734827174761	0.00142686708580507	0.312540451773225
SLC35F6	4	2	26780556.5	31.373025796192	114.004601493738	61.3395853428611	77.6451990557324	0.0296526296395183	0.0191155908850597	0.000950521668554328	0.00417807541283396	0.03125	0.11328125	NA	1.56335705309012e-08	3.49694225286305e-08	0.511945646755038
FTOP1	4	2	42797901.5	25.0702577837547	85.1992583041618	4.53883045148389	7.27283536617429	0.0465701090220102	0.0359740781613583	0.768076790462708	0.852094007347452	NA	NA	NA	5.67484839638156e-09	1.3113172431957e-08	0.819364299837771
RMND5A	6	2	86771893.5	29.4365537903852	105.553173607356	124.255237578958	81.1171405999286	0.00116064328828449	0.014854145631376	2.83561376087689e-05	0.000189025268309227	0.03125	0.1171875	1	1.42561370858732e-10	3.69791004346115e-10	-0.396053175275829
TRAPPC12	6	2	3431032.83333333	28.9437429753359	126.833173158045	62.9278914760963	62.0222223293112	0.0144758164356281	0.0317927891900625	0.00411698457851825	0.0149606067159813	0.03125	0.11328125	NA	0.000225215230150071	0.000361320651855724	0.185150325834673
MSH2	4	2	47481787.5	24.0735698808215	97.493298432842	4.27804093697506	4.84285142873577	0.0103903311593064	0.0451405107547478	0.741344350791579	0.83279617884925	0.03125	0.1171875	1	0.615964794542309	0.649395019381088	0.0295813485308208
LCLAT1	13	2	30626677.4615385	22.4363486657262	84.6198505145911	26.0432460620949	24.2922257046786	0.016203084290907	0.0287644374833157	0.00228092099411037	0.00893071140611319	0.03125	0.11328125	0.0958679548162767	0.841683903011453	0.859286955882512	0.0131443447612332
AP1S3	8	2	223756111.375	32.7204899793171	115.282295807695	27.7802389537905	22.3199270561779	0.077768825219927	0.113525749428288	0.0599852756205687	0.137771688467998	0.0859375	0.15234375	0.492063492063492	1.0603816773489e-06	2.07084367925096e-06	-0.529564542576364
HAAO	10	2	42789907.8	26.8497776052843	98.2460718480787	37.2411742412564	63.3618537280088	0.0300202939110969	0.030431778475723	0.00665267883209809	0.0225344104354775	0.03125	0.11328125	0.241330502476999	0.00284044905165069	0.004116197761989	0.400805675476995
NCKAP5	12	2	132775299.583333	30.1367547098892	91.2953072794215	9.44341282305822	5.40948060451279	0.0153788599499441	0.0679004853616798	0.0387277749986421	0.095996879583131	0.02734375	0.12109375	NA	4.84119976684134e-05	8.24707992771934e-05	-0.507760853941174
INO80D	10	2	206011604.3	25.8917604621129	98.3917030655432	8.14269667191717	8.28988537764785	0.0276973952649038	0.0333032340996585	0.107021144804701	0.214593029232402	0.05859375	0.15625	1	3.12434742924147e-05	5.39378576770726e-05	0.294218809330002
IL1R1	5	2	102141425.8	27.8367095948229	104.263652849423	55.5239864675459	39.3199711370856	0.018154452387605	0.0122711019858037	0.0202772499766981	0.0572397528554655	0.03125	0.11328125	NA	1.90118693212762e-05	3.34851353131342e-05	-0.398290852568934
ALMS1	16	2	73482424.4375	23.0252027870186	93.2930970268464	13.5905760051137	12.8619174228865	0.0246330851604542	0.0239973981340515	0.365472595302416	0.522554862530525	0.03125	0.1171875	1	0.918338349491527	0.928755661986615	0.00797247839150718
OXER1	11	2	42763946.5454545	24.8005230689949	100.004407350265	12.1757488487027	13.3443265665845	0.0375112962037709	0.0426664626897197	0.107605376872456	0.215299875309325	0.03125	0.11328125	NA	0.320914971302333	0.357786966170273	-0.139573666304762
ARL4C	3	2	234494330	29.036449465137	102.255737940171	42.8350555978335	111.409576335862	0.0267245753536887	0.019619338376708	0.0457455499205771	0.110269506583646	0.0859375	0.15234375	1	8.20517478289559e-13	2.48591772114212e-12	1.3815452807767
HK2	7	2	74878951.5714286	32.3356494640469	117.668430640078	7.53214523194358	84.9411623525614	0.111161482039585	0.029296954823215	0.00204830004352095	0.0081560334637575	0.03125	0.1171875	NA	9.51286584558042e-51	5.85506552723904e-49	3.30197567250611
UBR3	5	2	170043074	32.2536519903123	103.699505823099	76.5731170464246	53.4924774497164	0.00442547310079439	0.0242094066958762	1.68699459114695e-05	0.000117855452090596	0.02734375	0.1640625	1	2.3410194459152e-12	6.87909839776586e-12	-0.45071111496057
COX7A2L	5	2	42347730.8	23.5889027734624	80.9566255653723	445.136405401102	317.294700428511	0.00583555027755198	0.0321597877873745	2.24289620393768e-13	6.32989328209421e-12	0.0390625	0.11328125	0.492063492063492	8.72056794398659e-05	0.000145364191883497	-0.292229328400065
EPHA4	13	2	221420088.769231	29.7001020479247	110.698870165085	27.8609282502041	22.2880295642512	0.00245225229388687	0.0272244235893873	2.31040231978533e-06	1.92996885343617e-05	0.0859375	0.15234375	1	0.000604788518523242	0.000934155751810654	-0.410636663582105
PARD3B	8	2	205262216.875	32.0117257275038	114.507196272686	31.8878557407398	9.77892977068015	0.00385297394667387	0.0487601521715551	2.55308997303859e-06	2.11224477974884e-05	0.0546875	0.1640625	0.241330502476999	3.5602141597181e-52	2.50431213408742e-50	-1.29963414406213
COL5A2	3	2	189037554	12.8544277757588	51.2058174666882	20.7427257682579	91.6307107116775	0.0613582600942429	0.00344605479608585	0.0198491811577171	0.0562812815033015	0.0390625	0.1640625	NA	3.08441115360708e-28	2.73968284820394e-27	1.93833811712202
MPHOSPH10	4	2	71138731	35.5037237282191	119.055715735038	70.4463279735181	72.9005813182593	0.00649713575009194	0.009825790983693	0.082256617024391	0.17548175150788	0.03125	0.1171875	1	5.89145718466241e-05	9.96278223328383e-05	0.20708742517818
TFCP2L1	5	2	121223517.6	32.0892059579239	86.7373289516344	217.518972406624	4.18876247581665	0.000553943018043375	0.0152064293075877	0.0108280368914837	0.0339984033304475	0.02734375	0.1171875	6.86396817117097e-09	4.49129113881866e-20	2.25961226775306e-19	-2.97612644734324
CFLAR	19	2	201156490.736842	34.4868354669712	120.020288191752	65.2224929363043	83.3288440977436	0.0135597442563481	0.0319242469694056	1.43211529831561e-09	2.20082960411631e-08	0.05078125	0.1640625	0.617892536636559	4.85690518104868e-10	1.21262017582399e-09	0.412245108766767
GPN1	4	2	27645380.75	34.1295593726445	106.239750826481	77.3289325585924	77.0901255133306	0.00894780460340274	0.0272403407371232	6.9656110784994e-05	0.000419429791710839	0.03125	0.11328125	0.00136950956082346	0.876761076011677	0.892041971595745	-0.00743585477802109
RAB17	25	2	237579938.44	24.5779032065339	80.7497177653815	93.0054218277834	55.6436588747964	0.0151250617569451	0.0487581770352277	9.42205371749978e-14	2.92568089598149e-12	0.0859375	0.15625	NA	3.48680255193415e-10	8.79466345226153e-10	-0.631487156987062
KIF3C	6	2	25941269.5	24.9910925569084	102.349821349788	9.99202843595915	12.0775393208457	0.0223175061221782	0.0306632992947801	0.987942632621774	1	0.03125	0.11328125	0.241330502476999	4.12694364384198e-06	7.69977541458162e-06	0.412598997247111
EML4	6	2	42290287.8333333	22.0699911816216	72.2572086214427	77.8273138301653	101.283604324944	0.00376734011279981	0.0150388948682175	0.0465024059168531	0.111803853716096	0.03125	0.11328125	0.0279038971566301	3.20701948660092e-10	8.10341269204717e-10	0.400148485600631
SP100	13	2	230532453.461538	24.7891679062325	93.9109932586997	52.6125200581342	73.4102404579266	0.0129855924737573	0.0228373646005681	0.0132272219363874	0.0402249644787055	0.0859375	0.15234375	NA	7.82926841028782e-18	3.3623991181839e-17	0.421544336085268
BAZ2B	6	2	159446244.166667	25.1780136367417	81.2159261869213	21.0450310692092	15.9174082273729	0.00899246843876583	0.0297014893645022	0.0520204009019921	0.12282142738373	0.02734375	0.15625	4.30064992796815e-12	0.00636391235761634	0.00888015123829535	-0.226565490438397
COL4A4	13	2	227024892.384615	32.0927616370394	121.438740985896	75.5354972206551	15.5445437800057	0.00807401833725667	0.0579877912532232	7.66799016736921e-15	2.78143102797756e-13	0.08984375	0.15234375	0.241330502476999	2.79526121723724e-51	1.77844569018044e-49	-1.99039578994865
GALNT14	4	2	30918090.75	27.4184989242975	80.5173785786403	161.505282160886	317.897553456942	0.0125375669105582	0.032220340707225	0.00097307936450057	0.00426326646492651	0.03125	0.11328125	1	1.01818913461388e-18	4.67030860652175e-18	1.14208001553789
SLC66A3	2	2	11175772.5	30.3898492501761	114.177943057616	82.9918082764346	97.5787101348551	0.0141447909927763	0.03616564408828	0.791113314302038	0.86934659056171	NA	NA	NA	0.0287860660615565	0.0374156086476675	-0.150680321006523
THSD7B	3	2	137672460	18.6573375730912	64.312380437058	9.29060745825635	6.02716655791439	0.0177287650904254	0.10843440622381	0.17393960224041	0.307390849372628	0.02734375	0.13671875	NA	0.388769168244887	0.427001341322214	0.154291200505913
CYS1	9	2	10057420.1111111	29.2335559939537	98.6759339376774	861.157319362314	207.74563856877	0.00340566343812851	0.0335454742939191	4.67578385167937e-22	4.06322252837663e-20	0.03515625	0.11328125	0.0329501782589519	2.05549781587013e-40	5.00613177736112e-39	-1.87420102720109
ADI1	10	2	3498553.4	27.5528458861236	91.5556701037459	747.787619606173	322.792136430681	0.00339039903223527	0.0531230786092192	7.88542386956757e-18	4.21451481949145e-16	0.03125	0.11328125	0.492063492063492	1.90099542683689e-28	1.70863279435935e-27	-0.995971103360293
TP53I3	1	2	24077693	12.0000000416504	57.0046520797045	216.5	141	0.00920400502902073	0.0408370320932165	0.000542096735196904	0.00253797924978426	0.03125	0.11328125	0.241330502476999	2.49203790592973e-05	4.34056125571427e-05	-0.374832265476947
FIGN	2	2	163672086	18.4099206299806	75.9774295986135	6.22757787264092	10.2897609287845	0.0197699113339727	0.0282732111857425	0.314320221272369	0.470642612216306	0.02734375	0.16015625	1.67312390041171e-05	0.000188122040353339	0.000304224204912404	0.488295533377452
SMPD4BP	11	2	131515643.363636	21.4941120793369	99.8208950081599	11.4035172221979	22.272573208494	0.136839911779572	0.0426829662111057	0.0421395427054868	0.103027137015779	NA	NA	NA	1.84693062369769e-23	1.18641459520002e-22	1.22870404193673
SP110	36	2	230175081.944444	25.4761679119629	89.9836883845565	15.7074428038323	22.924585568961	0.0178763270070673	0.0220623390763281	0.0395833851513317	0.0977366535656041	0.0859375	0.15234375	1	1.92894951564947e-23	1.2369962211059e-22	0.662669177908394
POLR2D	4	2	127846830.25	29.1144835262247	107.552595017101	24.1915886451308	27.9573376748389	0.0471022994302609	0.0304395182792816	0.343578369307472	0.501157242224968	0.02734375	0.1171875	1	1.05149940203972e-12	3.15700708592254e-12	0.27086318634754
DDX1	2	2	15599571.5	44.8382441809565	110.052240411529	169.077771427824	116.802567240534	0.00153003085401671	0.0186032988356381	0.000104082484971154	0.000600101353683325	0.03125	0.11328125	0.000339790918309249	4.51546794670862e-17	1.83552313339825e-16	-0.330234415079069
SOCS5	6	2	46760788	30.6995023793976	100.54827648477	38.1783823985568	36.7058332667843	0.00321552353789366	0.0119851394285525	0.0155437463492917	0.0460404394686352	0.03125	0.1171875	0.617892536636559	0.622529220215958	0.655766293269996	-0.0308275538755957
EPB41L5	7	2	120115647.142857	23.1428891591494	88.0017011806785	44.1675107804759	11.8439098512443	0.00502029640918239	0.0409293593681775	1.59837901952538e-06	1.37512964222558e-05	0.03125	0.11328125	1	3.39865925598245e-74	2.40561350462508e-71	-1.63509789258017
IL18R1	10	2	102383992.9	23.0249073459393	79.4246765506016	6.21232491388297	14.4374676179273	0.0443730965278406	0.0335173262857478	0.235066011350022	0.383128100269453	0.03125	0.1171875	NA	1.17884024361014e-18	5.3767079173922e-18	1.21713506614361
FBXO36	1	2	229996803	28.7784820124963	84.9872203287223	29	15	0.0131595961640526	0.0254051226284684	0.563472288420692	0.69685489626636	0.0859375	0.15234375	0.492063492063492	3.55574520900804e-22	2.06931215272436e-21	-0.775357504420183
MGAT5	10	2	134451881.3	28.0732992544442	87.3594770162309	125.043762992614	62.1479287704719	0.0026767015548039	0.0122208325929481	0.00210479008010452	0.00834112840471866	0.02734375	0.12109375	NA	2.35177844358377e-31	2.68757728290476e-30	-0.859451399715862
IL1RL1	14	2	102343801.785714	21.5293739494258	75.8724131230953	51.5000067664907	7.49022636884226	0.0776698033354786	0.184479826302938	1.33645487492779e-06	1.17148319551907e-05	0.03125	0.1171875	NA	1.16639750295208e-22	7.01510978275746e-22	-2.26848551012226
SCTR	11	2	119444711.090909	20.3937067170759	75.0781463612083	15.0163593270466	15.0975655802742	0.0365905919803828	0.0508909369077077	0.0645875795460746	0.145578162593214	0.03125	0.11328125	NA	5.57016193103273e-18	2.42157711589043e-17	-1.34811359496347
ACTR1B	3	2	97657054	27.1012721494491	105.625342207712	200.418002012013	210.724237900298	0.00339879718655562	0.019941083392683	0.000497786304585863	0.00234965251000103	0.03125	0.1171875	0.492063492063492	0.0120375671203846	0.0163283564065583	0.113209004049321
MSH6	13	2	47798914.1538462	21.9153444095374	70.2605051833937	15.5633782921729	13.8430344011433	0.034107872012205	0.0398023535956707	0.96811135761121	0.988571907057723	0.03125	0.1171875	0.00254591281375444	0.10354652228838	0.124844497489184	0.0798778771200279
GPC1	13	2	240466233.230769	29.3517990206805	86.7673611877612	89.1079357046598	80.3446641793321	0.014563806814061	0.0752898147643824	1.21576673449863e-10	2.23860463201356e-09	0.09375	0.15234375	1	0.549315914477129	0.58594732329787	0.0654807710115166
HPCAL1	2	2	10411924	27.4230081800347	111.341862370478	206.896664045666	696.773186053171	0.00285412584428335	0.0534905700438563	2.38607885924427e-12	5.84613520097598e-11	0.03515625	0.11328125	0.034242283269799	2.34190020588695e-42	6.6471227648295e-41	1.86676485806525
CNPPD1	5	2	219173336.6	26.8386122328532	113.333900090446	443.837697694888	355.36027387388	0.00694547491856292	0.0582841617553418	5.5903110715404e-05	0.000346817500940609	0.078125	0.14453125	NA	0.326210044480597	0.363328949030563	-0.0708712794942689
PUM2	2	2	20249106.5	22.4914819989641	94.5500489231737	85.8942790658272	99.8769511248196	0.00427416427297986	0.0136275289445558	0.443080800367385	0.595060372207877	0.03125	0.11328125	NA	2.19545393545558e-07	4.50262872492475e-07	-0.222880244833853
HS6ST1	8	2	128272998.625	23.9447826850295	86.1100321332261	217.10382246222	57.6225898959748	0.00667533330647227	0.0288471909794132	3.52562615465407e-07	3.49639066683633e-06	0.02734375	0.1171875	1	1.5464386959969e-74	1.17335794152077e-71	-2.06316525086736
NAGK	4	2	71074337.75	21.5102517972914	76.6169146658096	154.135911716857	197.183059905067	0.00762015890507362	0.0159849531321953	8.06325417555523e-05	0.000477426186135423	0.03125	0.1171875	1.08835712649295e-08	9.51398339386078e-25	6.70061330444486e-24	0.582211440413331
CHPF	5	2	219540791	37.5942687322792	115.998575780517	114.157256120602	158.668602513742	0.0034530211846596	0.051423981860524	4.33065261836318e-12	1.02770045141864e-10	0.0859375	0.1484375	1	1.6444803978713e-08	3.67259722064533e-08	0.678875910476553
NDUFS1	20	2	206124379	31.9210035304736	122.348207567511	92.251826851484	35.9704934382734	0.0110807046545712	0.0375880334674976	3.80449863961907e-11	7.64634593476851e-10	0.05859375	0.15625	0.492063492063492	9.6659634677015e-42	2.58176972338961e-40	-1.12059521842818
TMEM150A	2	2	85599303.5	23.4877619982871	102.723402172563	90.4573534626505	93.8465352842378	0.00266920056453574	0.0243366557775987	0.000532442439048691	0.00249956168724024	0.03125	0.1171875	0.492063492063492	0.519779294188621	0.557380977813288	0.0531748733906628
UBXN2A	12	2	23997459.4166667	18.8603263194269	51.8500952152225	16.9412564549186	14.6974000348854	0.0189084082775289	0.0395190213212482	0.629528507570128	0.751539320314249	0.03125	0.11328125	NA	0.000313002030840143	0.000495491752762737	-0.15944066967351
KIDINS220	2	2	8727237	32.8342383453315	103.15608659483	74.8118457252432	58.0080066047523	0.000937933624002318	0.0170755223985367	0.00384543650309295	0.0141182454470698	0.03515625	0.11328125	1	1.02560932261703e-10	2.6867974967934e-10	-0.389837398922744
PKDCC	4	2	42055772.75	29.0633654635693	93.5599242169679	23.9087028710384	29.0313104544823	0.0101877294911046	0.0475540018513686	0.0122933899243062	0.037841961492277	0.03125	0.11328125	0.492063492063492	1.59021691476187e-05	2.81834218461317e-05	0.581665604713736
WIPF1	5	2	174585950.8	26.0283966267525	85.1224978472082	25.6856757758455	61.4247780389491	0.00916546680400116	0.0131496916280619	0.593489186264689	0.722584001702568	0.02734375	0.16796875	0.492063492063492	3.53739251285394e-43	1.10347894053554e-41	1.30527838588556
RAB3GAP1	2	2	135144827	24.9068409018977	88.8803296014921	173.843366101171	153.898028765499	0.00519207362724974	0.0149138380394701	0.0216699102171495	0.0605064367806169	0.02734375	0.125	0.0135018857209501	0.0428579826991505	0.0545846439572514	-0.083272842795592
MRPL30	4	2	99194905	26.0169148279988	116.72058851078	88.3437417576884	76.7832450982366	0.0171955474231836	0.0270347064992014	0.0186810675019264	0.0535092753985697	0.03125	0.11328125	1	0.0137756666131926	0.0185526726595798	-0.111366098928917
HOXD9	2	2	176121730	29.0779754361249	93.4805840798442	8.77509965975679	5.55182713740421	0.0278454606523124	0.0226170026680513	0.850286642284457	0.911391073611597	0.03125	0.16796875	0.000843773213466119	0.0271245467080873	0.0353941112419736	-0.25919858550568
B3GNT7	4	2	231399388.5	36.1510239239778	102.373396328263	7.54739748035849	4.71935107370163	0.0474327853749839	0.0368410800529142	0.90425902432982	0.948219876280918	0.0859375	0.15234375	NA	0.00197724286882504	0.00290506947190498	-0.377184809617323
FANCL	2	2	58162486.5	30.5494968639101	103.815295336475	37.6494146953637	51.043340284835	0.00313295769366684	0.0203143710299785	0.15966725325598	0.288456588704604	0.03125	0.12109375	0.492063492063492	9.12007055550711e-23	5.55593324589123e-22	0.565515025744669
CIAO1	2	2	96270162	34.237115142212	115.41521795272	76.2069621195077	62.8767343301327	0.00433334388510656	0.0266223250463869	0.00186209446461099	0.00750734506215894	0.03125	0.1171875	0.0578368526253218	7.42675920662862e-14	2.42876257623647e-13	-0.245808098614396
LANCL1	4	2	210443556.75	25.4869059866539	101.889605854442	168.610790156	115.258269114886	0.0163091378976828	0.0255657860599476	0.635467546361652	0.755101200238506	0.0625	0.15625	0.492063492063492	4.63499008858358e-22	2.66836721101641e-21	-0.590895986458348
TRIP12	6	2	229813835.666667	25.7237515131038	76.2250187113356	107.421275124561	83.3631686549551	0.00606998057674836	0.0161547031067462	0.00512878958283675	0.0180246288539672	0.0859375	0.15234375	0.492063492063492	5.08732258394503e-06	9.42173806429721e-06	-0.251807035575701
SLC35F5	22	2	113713566.227273	27.9823826140624	86.232969958066	47.3977641103077	34.1418735813189	0.0256680500613125	0.0373739834402263	0.177908313369899	0.312893785264271	0.03125	0.11328125	1	1.43254548633992e-19	6.97788285281703e-19	-0.648170899634167
TGOLN2	19	2	85322240.4736842	31.5647440350568	125.489266951662	448.727140129317	324.272448579347	0.00724758650698521	0.0169192883689	2.56758836427096e-09	3.7547094251851e-08	0.03125	0.1171875	1	8.36116126616744e-12	2.35840974693266e-11	-0.393632141781792
ATG16L1	5	2	233282348	40.7058097612931	125.7645289184	39.4365683469377	56.0177472030864	0.0179734441127312	0.0764115809931879	3.10523518983749e-06	2.52750241631045e-05	0.09375	0.15234375	1	8.20230129987314e-15	2.84767204846914e-14	0.859543007804394
RSAD2	10	2	6896813.5	27.258426627286	92.47955563065	13.6296929651226	19.4235363767748	0.00358922533275793	0.017072634691249	0.144187742457914	0.267428827722766	0.03125	0.11328125	1	0.000347708680394185	0.000547372922638886	0.426500368514605
TLK1	3	2	171012742.333333	27.7657201987068	107.172202497358	80.4049302082913	49.0369052844543	0.0136639161011789	0.0137061256084213	0.584465206094037	0.715660428627866	0.02734375	0.16796875	1	1.25139526759729e-19	6.10864284721522e-19	-0.507464891753564
CYBRD1	14	2	171556543.642857	20.1325441350838	94.3779492255879	160.262927838295	101.424570812213	0.00582656373749806	0.0231847723294456	1.69128363970784e-06	1.44681409943562e-05	0.02734375	0.16796875	NA	9.63172618074753e-06	1.74053453002977e-05	-0.50369204017661
TEX261	5	2	70989148.4	26.9540988618067	100.129192082478	194.897201718016	154.250042025031	0.00781917410358863	0.0143958125764299	0.0347273600442427	0.0882355452196902	0.03125	0.1171875	1	4.97386172701749e-05	8.45794389476631e-05	-0.158855802373449
CRIM1	5	2	36529732.4	33.5800124274742	116.497193969478	285.981414161489	216.459216144767	0.00210976960124051	0.0239691427593911	8.74798138550108e-15	3.15423484046172e-13	0.03125	0.11328125	0.0102062888544585	0.00012075584484019	0.000198744360240539	-0.316502913072916
NOL10	11	2	10578753.8181818	17.7881351539345	67.5574641777787	47.2950548666951	43.6988809319124	0.012999709224262	0.0107913563806672	0.0970100101939685	0.199452580958799	0.03515625	0.11328125	0.00193255147678582	0.0251858376290704	0.032989776908307	-0.0867351052196562
CCDC88A	2	2	55289654.5	35.8247164685313	106.448605144076	16.8948801584173	37.3813004180021	0.0242364153138357	0.0206572080761424	0.926231216770159	0.96279937237661	0.03515625	0.12109375	1	4.89741484956592e-25	3.51477966865235e-24	0.949956004020639
DOCK10	9	2	224823739.222222	21.3489307453487	69.7586182833593	10.6946455818853	27.0276580708393	0.0178062315969279	0.0110388128922876	0.942946543394041	0.972909481306622	0.08984375	0.15234375	7.59615966413071e-05	8.17964624373869e-28	7.09842863680771e-27	1.34249813040133
SCRN3	12	2	174415931.75	26.3481249017254	78.4929978415401	21.1616955166617	16.6756499975422	0.0146652243541114	0.0387082434094307	0.00260635572062505	0.0100165990294082	0.02734375	0.16796875	1	1.49696334372804e-05	2.66098098692828e-05	-0.248055217397001
CREB1	9	2	207602919.444444	14.1657032830538	60.943668026955	21.9249731598198	23.7832822631669	0.0338155317641592	0.0349845373733487	0.363174417814006	0.52000756196958	0.0546875	0.15625	0.0036857933341295	0.964022213314157	0.968726847008237	-0.00263169359008631
AMMECR1L	2	2	127864218.5	42.1536170193205	126.595593841773	39.7610399605142	37.9944334668475	0.0141185908503824	0.0090307033720999	0.498630034249518	0.643477797403838	0.02734375	0.1171875	0.492063492063492	0.217358424109529	0.249022170262055	0.0474679402366379
ACKR3	3	2	236572650	24.982401441816	76.5685433055584	25.2724521160307	120.605026166709	0.102962798095698	0.0493811460091373	0.674442721617659	0.783175700290301	0.0859375	0.15625	NA	8.82392667108268e-34	1.2617546660355e-32	2.10850530133979
STON1	8	2	48597252.125	23.5180858312708	88.48929196273	58.8648729411311	39.7382606708613	0.0145874331523432	0.028878344199892	0.0363730668729946	0.091341013463389	0.03125	0.1171875	NA	1.88586123070916e-07	3.89377911354261e-07	-0.522537956338692
RASGRP3	7	2	33559496.5714286	24.9134094977977	86.8120006453165	27.2911734176306	56.7947414154469	0.0214752658707172	0.00961437446320413	0.111985235336259	0.221797856584425	0.03125	0.11328125	1	5.13539137641041e-36	8.78524280027914e-35	1.13516961830885
ACSL3	8	2	222934932.125	21.1692328250237	74.4391822980903	63.8442380429358	31.5425743729586	0.0100474086518179	0.0274491341205132	0.00809444231284749	0.0265614693553069	0.0859375	0.15234375	1	1.15864471898098e-42	3.41709672980719e-41	-0.950845464492202
RAB11FIP5	8	2	73080612.375	24.2210326504995	94.0905010595194	145.188768963974	110.956020346394	0.00529212918542372	0.0251626082046572	1.18296144029972e-09	1.84136485017787e-08	0.03125	0.1171875	1	1.62695945670695e-07	3.37274681442545e-07	-0.349533763552016
TTC7A	6	2	47052825.6666667	18.8488202202148	70.6258119878624	48.4813973110157	57.055094396194	0.00368218865604226	0.0235011271948332	0.00916200485884304	0.0294310987537816	0.03125	0.1171875	0.336449303604069	3.01112207898711e-06	5.68159905773559e-06	0.347100886686121
CCDC93	8	2	117941928.625	28.4732841923371	104.2216179909	36.5996170766651	33.2928685809516	0.00850023764225136	0.0213362442113371	0.0935851046448995	0.193982567381084	0.03125	0.11328125	0.492063492063492	0.131002005739481	0.155383087033894	-0.0835367254366507
PTPN4	6	2	119944862	29.0001126271859	120.228339522877	23.3385048580409	9.49572691380294	0.0092613343718848	0.0224123281118144	0.0845948959879142	0.179545744524386	0.03125	0.11328125	0.0179737437703533	1.76281200145559e-50	1.06190669768535e-48	-1.19927943368971
GMPPA	1	2	219506313	16.9993463970443	58.0263901603623	82	119.5	0.025854592478183	0.0294310228034542	0.804186365501007	0.878358541358772	0.0859375	0.1484375	1	1.83738036774876e-15	6.68004258900633e-15	0.657314991404558
SOWAHC	8	2	109616785.875	23.08553850197	82.0983955651794	87.0922037257168	47.9743650724434	0.00664538162868499	0.0190325184521137	0.0244463852669748	0.0668072143981422	0.03125	0.11328125	NA	4.07690773551138e-15	1.4473661474817e-14	-0.786733997234977
NCK2	1	2	105893451	39.9999821408738	111.874344052336	104	172	0.0119503661604437	0.0168753409423753	0.409030352927229	0.564261949863864	0.0390625	0.11328125	NA	4.16885605144072e-26	3.23815464901002e-25	0.774954358729676
HS1BP3	24	2	20620927.5833333	26.4374292086341	94.9817801125092	58.3099231679539	87.1939712459906	0.0173400793536092	0.0307017228951986	2.77438753449578e-06	2.27507311807024e-05	0.03125	0.11328125	5.11907099646163e-19	1.14028691666987e-15	4.21742303438481e-15	0.669227134527554
AFF3	4	2	99572140.25	28.9246721442856	109.13804914049	5.26233356522986	12.8492223623966	0.00896079673364397	0.0327129014040046	0.760693566331943	0.84628383778796	0.03125	0.1171875	NA	1.04753048919045e-19	5.14452852995744e-19	1.51252457389843
SULT1C2	13	2	108300060	29.2552424999929	106.344720114607	23.2223296973731	16.9707158209678	0.0158165892265818	0.0698709922378617	3.03045046001853e-08	3.71622447782374e-07	0.03125	0.11328125	NA	0.129435186073183	0.15372903983379	-0.248378902369773
E2F6	1	2	11446093	34.1091298281662	91.826533736675	18	18	0.0156580112920668	0.0268407887748834	0.610045807936715	0.736723465601564	0.03125	0.11328125	1	0.000115736782737619	0.000190788801237778	0.168992583317341
SPTBN1	15	2	54634196.6666667	27.4970002116741	94.0593118758611	210.335902205827	156.050184431346	0.00557890370398023	0.0151896940356683	4.08878864737018e-08	4.90939145840799e-07	0.03515625	0.12109375	0.0106400821972443	0.0048084427891974	0.00680695182345757	-0.211058009571018
CHCHD5	2	2	112588919	18.2591947790646	63.1549721567604	114.37918003551	95.6510572439229	0.00861746508344053	0.0339687568232847	0.00114975126654097	0.00493351529255717	0.03125	0.11328125	1	0.385978004257226	0.424223689655773	-0.0790970548481013
METAP1D	4	2	172081347.5	29.0282395130721	97.1624918475912	10.1214861732895	13.8682770739808	0.0368392221420267	0.0301767472851363	0.559640147316196	0.693393511071118	0.02734375	0.16796875	NA	2.94847409373358e-13	9.2318134120909e-13	0.495028862305184
CPS1	2	2	210677230	33.2944848250305	130.470109682574	14.5	5	0.0447146226436119	0.310157087792215	9.9130218854263e-06	7.27015126618484e-05	0.0625	0.15625	0.492063492063492	0.00300379663382317	0.00434235344371297	1.12733598570893
MRPL53	1	2	74472651	19.9999999429896	67.0100931994241	336	386.5	0.00426051096852411	0.0264703473088871	0.00205478396606669	0.00817245160557113	0.03125	0.1171875	0.000910921451026225	2.77997525121922e-23	1.75883909050602e-22	0.792106055169149
RIF1	15	2	151473062.666667	38.4163099993242	119.062113067236	24.5005528082653	27.2385988738447	0.0136687074226965	0.0147425159541328	0.521907893427931	0.663382662813425	0.03515625	0.140625	0.36478716560522	0.0146959249166335	0.0197497744963658	0.183735098210171
CYP20A1	7	2	203300164.142857	28.250575719795	96.4942175207456	21.9334423234864	15.1896236780549	0.0155847588491929	0.0343075507143542	0.419482954470943	0.573781596419413	0.046875	0.1640625	NA	1.86782443612674e-15	6.78636886080697e-15	-0.414686327171111
SNRNP27	4	2	69904871.75	19.6500545711997	128.818030258205	62.1687280262008	65.3290113555416	0.115721017758807	0.166364130757416	0.0911552386476834	0.190363784167595	0.03515625	0.1171875	0.492063492063492	0.107858600608499	0.1296983066353	0.0720450886203889
NMI	5	2	151280140.6	28.8731634422711	102.201056421552	41.1966353840815	73.2063227564307	0.0237531386120672	0.0133660100266283	0.143985862617915	0.267159022206112	0.02734375	0.140625	0.750234093346183	5.62996627141302e-26	4.33147880596144e-25	0.913363199926193
WDR33	2	2	127701424.5	24.6526861945138	85.188655700808	6.57330902376656	7.59694957140687	0.0420354825250654	0.0221379797513165	0.878554672379723	0.930148294125223	0.02734375	0.1171875	8.91676649729291e-07	1.80314675379241e-11	4.96852481428201e-11	0.232912742494577
USP40	9	2	233490981	27.4204045479694	95.2465304751497	53.3211675979617	48.9848549313109	0.00648254779689854	0.0430260578154703	3.24074602607889e-07	3.24585167902214e-06	0.08984375	0.15234375	NA	0.290429981743708	0.326236812462556	-0.0521014438908573
FASTKD2	3	2	206783686.666667	22.6958256711563	85.7086395806654	13.703799583468	11.8043361859985	0.00735967689287941	0.0722184381895378	0.136421476879325	0.256872177587742	0.05859375	0.15625	1	0.814470933288449	0.8347405718997	0.0120239503372167
BMPR2	10	2	202525527.6	21.1537053226465	74.0814672114367	72.9686131577628	65.6340937992283	0.00907993700199399	0.0155158821256786	0.0145968605075384	0.0436856982335373	0.05078125	0.1640625	1	0.220903866225288	0.252930571732018	-0.0925830108074491
PAX8	29	2	113221675.275862	29.8389490952751	90.1783520513739	82.5170451450978	46.3957289710821	0.00964055972400907	0.0269395144515033	1.15650272283592e-05	8.3799618411128e-05	0.03125	0.12109375	NA	1.12939172493578e-21	6.30688426277007e-21	-0.953066432964148
VAMP5	3	2	85589803.3333333	18.7623886902519	77.5593020476243	159.219697162467	313.19719362024	0.0278514505243413	0.00889780061912087	0.0998911077356398	0.203677361637204	0.03125	0.1171875	0.011593703774915	3.16868192743596e-22	1.84785390464533e-21	1.17309310245465
CMPK2	2	2	6849213.5	15.7430818163424	57.8006234853873	11.3687912593791	19.0282271987908	0.0615899671783673	0.00623341774223962	0.549492143942336	0.685124351801384	0.03125	0.11328125	1	3.17330117645086e-14	1.05854597417691e-13	0.799662462140637
PELI1	3	2	64098160	25.1693228177332	79.295760162531	62.2584150485121	88.2298474053456	0.0144366451793197	0.00981506991924498	0.735419649264617	0.829303981329356	0.03125	0.12109375	0.492063492063492	9.97081224590439e-11	2.61387612696452e-10	0.484387357373002
LGALSL	1	2	64460643	21.9999925457191	131.644729421229	48	75	0.00196457053240358	0.00736365028359639	0.48308490530323	0.630715502154644	0.03125	0.12109375	NA	1.61673583442449e-18	7.29754217810177e-18	0.660407130306089
SLC25A12	4	2	171805415.75	20.568059378202	77.5989681370899	26.6670495069221	18.1735595684162	0.0160800808722198	0.0294942965696776	0.309979649429075	0.46644556633839	0.02734375	0.16796875	1	1.72378538307272e-21	9.45827008880744e-21	-0.572335872024995
TTC30A	16	2	177614962.75	18.5918271136891	55.995130526596	23.8424596256406	19.9454058442809	0.0126092518513979	0.0377383035168399	0.0133095785181336	0.0404342049598934	0.03515625	0.1640625	0.0574709405014039	2.33168827138692e-06	4.44476850251757e-06	-0.361037011162557
RFTN2	2	2	197607803	38.2356253694145	95.4090712539288	9.92954347464046	11.979037267646	0.0484822574988771	0.0151280803533755	0.0290469770326033	0.0767574787960655	0.04296875	0.1640625	0.159362072628002	0.000981085550136169	0.00148460634089953	0.384196711174511
GTF3C2	1	2	27328100	33.999910385526	115.558536398347	143.5	142	0.0153046638354989	0.0206128849217319	0.46578144473403	0.615959499774726	0.03125	0.11328125	1	0.0410757022617123	0.0524072300599835	-0.0627863527176629
HADHA	3	2	26204751.6666667	25.3703406798599	104.347256637421	669.483701426808	614.194262249238	0.00229554452777706	0.0168218115648954	5.73861280030815e-08	6.71126922628398e-07	0.03125	0.11328125	0.818423923482482	0.00523457227639828	0.00737974991039593	-0.160101651160905
UBXN4	2	2	135769618.5	25.2761341408484	82.9932510714399	179.873154130022	161.268592420685	0.00314028626281228	0.0196297421418659	0.000958380427158935	0.00420649606818778	0.02734375	0.12890625	1	0.0558447552554874	0.0700223486789631	-0.0889128862479627
ACTG2	2	2	73905038.5	34.0130741497853	121.628043445132	10.8684719484894	61.4649372815058	0.00273377553551467	0.0167601851291266	0.0137717661129159	0.0415561236267578	0.03125	0.1171875	NA	0.00353328089808604	0.00507668182832078	0.785729028293351
PLEK	12	2	68394145.75	30.2050127433483	106.339582844305	13.0582608809155	57.9920659907106	0.0244012442695729	0.00440871578157309	0.0196070944077344	0.0557125601860795	0.03515625	0.12109375	NA	1.08194862675879e-29	1.08434231841091e-28	2.07497129811214
IMMT	6	2	86177448.6666667	26.5062283980742	90.640317104795	153.229698123493	85.8742909400623	0.000844347210779993	0.0132012661314742	2.73111968513692e-07	2.78624955040278e-06	0.03125	0.1171875	0.492063492063492	2.47538136680422e-38	5.06938408301226e-37	-0.771672943886321
HSPD1	4	2	197496574.25	26.829316670039	86.6254899165348	594.27265037227	447.554324008297	0.033927364578522	0.0200037294678598	0.00361918633314016	0.0133647666517884	0.04296875	0.1640625	1.58523815473682e-06	0.000117633281973782	0.000193802286638505	-0.267189427126435
PPIG	6	2	169620241.5	24.3186067192273	96.500306324743	63.6012107616551	52.4363904897599	0.0117473372786762	0.0280798166016168	0.000224076541217331	0.00116714986690994	0.02734375	0.171875	1.13624049791377e-07	3.09443181557585e-06	5.83199206380371e-06	-0.237154049648334
CEP68	11	2	65074737.0909091	23.5076855072777	82.5141614660689	31.8623099856493	31.2316931802028	0.0154360124885061	0.0260479507929889	0.605491601287898	0.732472013215475	0.03125	0.1171875	1	0.162361987279798	0.189718273415571	0.095017559382167
LPIN1	6	2	11816837	17.7996502028831	56.6465508924078	44.6306971499545	20.9855964201728	0.00916816580539252	0.0271228060607382	0.530329800501405	0.669998291000572	0.03125	0.11328125	0.157438870524657	2.66833494230213e-23	1.69293519448581e-22	-0.902248539319246
HNMT	7	2	138013378.571429	25.3507307041798	65.8175318104545	180.576918861106	187.092394799588	0.00268748182464864	0.0127262139407092	0.000117261633917468	0.000665603043274949	0.02734375	0.12890625	0.0095385534319908	0.0378511757369936	0.0484859818144387	0.168286970409564
GYPC	2	2	126696371	35.1817977421793	129.178428447554	142.898234797188	297.244642906377	0.00257411249955095	0.0151866789669434	0.000511850343721339	0.00241320854871587	0.02734375	0.1171875	3.765301622588e-12	5.08809651097239e-23	3.16782259410458e-22	1.03385514861278
VRK2	4	2	58129022	32.1364529208643	103.612704491221	19.3566948758679	20.7941248451214	0.0171764247240516	0.0228876511306247	0.635458764552965	0.755101200238506	0.03125	0.12109375	0.00102546443239662	0.00156239248984921	0.00231810493220782	0.182283776059366
ITPRID2	1	2	181929807	17.9998288937978	60.6001790365031	133.5	100	0.00348715010024228	0.0209934583675992	0.0141089815774094	0.0424090938427054	NA	NA	NA	1.65616135459367e-13	5.26706749249461e-13	-0.449141680317617
GRB14	3	2	164535215	29.1938497223038	102.1190821009	49.384919472139	13.1303157658448	0.0111224079293134	0.0591961782281624	5.63373544074586e-05	0.000349332086184647	0.02734375	0.16015625	1	3.10360669571065e-09	7.31647498520464e-09	-1.13824693877724
MCFD2	3	2	46903638.6666667	25.9841654143118	92.0006895900184	232.358993747337	277.687838609576	0.00786083777768499	0.0194840338426663	0.00612118436323713	0.0209633643106156	0.03125	0.1171875	0.336449303604069	1.8153198224325e-09	4.34824386401186e-09	0.360971773282605
CD8A	3	2	86786501	22.4633355539761	67.6124460843893	6.05262894029053	43.4873764244011	0.0269828825679862	0.00499448228402925	0.421675555116446	0.575918026939343	0.03125	0.1171875	0.000440963103556879	6.43356053029151e-30	6.54040152653064e-29	3.08953625160919
XRCC5	3	2	216186624.666667	22.7687871546706	79.7980866730639	390.273726257887	311.850698345256	0.0165636027788076	0.0215019432911264	6.996076551218e-07	6.51546712892538e-06	0.078125	0.15625	1	7.64992527438379e-07	1.51038012085768e-06	-0.218386166351055
MFSD9	9	2	102717051.555556	29.7690826077543	83.0912046300472	20.1003760477437	14.7434800116209	0.0246588072795414	0.0453203387998708	0.101558211551041	0.206379817854143	0.03125	0.1171875	1	4.22009492559084e-09	9.84601875408246e-09	-0.347185745081877
HOXD3	5	2	176167410.2	29.9169263323866	101.844935428172	32.9829794021626	12.9061440293214	0.00743751688809882	0.06670661852105	1.11666201704517e-08	1.4887594375153e-07	0.03125	0.16796875	NA	8.58136477443474e-21	4.50551488504745e-20	-0.975374387012951
PDCL3	2	2	100573310.5	26.1771154332223	120.680507623007	67.8629476268657	58.5863365316135	0.00265726248758007	0.0231967891594868	0.0103451262103599	0.0326518890762835	0.03125	0.1171875	0.492063492063492	0.533601319467881	0.57085159106119	-0.0336236269843725
PLB1	3	2	28639434.6666667	25.8555612134739	103.245310689121	5.17264187169063	10.7137241619661	0.0787632325682751	0.0502855957847691	0.0768048493977065	0.166169314133697	0.03125	0.11328125	NA	6.77591810732292e-21	3.58585385819776e-20	1.19427935370971
C2orf76	4	2	119307116.25	32.8262270086832	104.991803062524	52.7493143666884	45.2408624311751	0.0119513242085615	0.0169155842085625	0.53608208661564	0.674529844381167	0.03125	0.11328125	0.492063492063492	0.0289230031125134	0.0375763462486193	-0.131471807000045
PNKD	3	2	218345671.333333	30.6963858489178	125.673396263885	150.144413176681	51.7105518735326	0.0359371958004256	0.0690075717990195	0.0250626578868952	0.0682135747219034	0.08203125	0.15234375	0.241330502476999	2.1618109277473e-29	2.10330831243455e-28	-1.03185431459939
DDX18	6	2	117828647.166667	23.1568583053739	94.5086721121758	72.3983791078773	76.0149874370949	0.0200506697964469	0.0182220508771034	0.226937257149734	0.37325369405115	0.03125	0.11328125	0.492063492063492	0.000899687196469968	0.00136544592602819	0.162957634605089
GRHL1	3	2	10001287	29.3608482053554	126.945347152696	14.3023612417439	5.05105222792519	0.0211767363406464	0.0937296661321085	0.0132273829712243	0.0402249644787055	0.03515625	0.11328125	0.241330502476999	4.82655337287775e-25	3.46612028838557e-24	-1.37488206700103
GCC2	4	2	108495408	27.9479889942958	107.428081943424	63.3821655135787	49.0522690987017	0.0281535452795923	0.0188483611046652	0.303233266947459	0.459915257179792	0.03125	0.11328125	0.117966667344987	5.60716226757866e-08	1.20472609903867e-07	-0.397699590460078
NPAS2	8	2	100983611.25	26.7982534241981	95.0325830331714	48.0676589586873	31.5133317001711	0.0103071616215297	0.0162155603903782	0.0503055994725225	0.119379437333713	0.03125	0.1171875	0.492063492063492	0.0369652004910022	0.0474100674474066	-0.248238103855232
FN1	8	2	215401793.5	29.1925436816392	101.194004312869	350.287989084532	906.580950817196	0.0433965283207215	0.00965496649001684	6.93249724727295e-11	1.32916879761603e-09	0.08203125	0.15625	1.94519522800006e-05	1.44282719850479e-19	7.01890808550977e-19	1.64552925573223
CCT7	3	2	73245707.3333333	30.7342178850331	117.892884007781	371.56694303637	328.158721068569	0.0179991322332006	0.0242072704172811	0.000170317917568576	0.000919718575629545	0.03125	0.1171875	1	0.148345572134204	0.17451060604756	0.0697724967695812
GPD2	4	2	156576190.5	25.785498926122	88.6380262656369	64.8331933813109	50.7824101789693	0.00157635227543892	0.0308355322168144	2.61779269477267e-06	2.15691118418547e-05	0.02734375	0.140625	1.41878503350615e-15	5.88477418529701e-10	1.46311893849591e-09	-0.396731201219332
AGBL5	6	2	27068459.1666667	30.8241195207267	103.438571974915	13.1730370852258	11.1492560424296	0.0153247661470418	0.0281608107627398	0.29302352710653	0.448846336438591	0.03125	0.11328125	1	0.000267134393133404	0.00042552030203614	-0.222345498108091
PUS10	4	2	60960068	32.3421251513008	113.291533178701	9.56643090243711	12.0756677470498	0.0198857583832122	0.0317671702592461	0.335579219025824	0.492642365898508	0.03125	0.1171875	0.00433484253256607	0.000137988199563845	0.000225858702133335	0.256814463236535
PXDN	8	2	1642008	25.538713778146	85.4181602938556	31.1472023953136	96.7953134857227	0.0391830156890159	0.0119557899160231	4.65581484714992e-06	3.66368648460741e-05	0.03125	0.11328125	3.97436298225158e-12	1.42836356308922e-24	9.9058281396114e-24	1.58743501473659
UGGT1	8	2	128187267.75	28.9895206598554	122.553941427626	64.8035052205841	56.0958524628526	0.0152604926805796	0.0385750365721522	0.213718828684798	0.357569817092701	0.02734375	0.1171875	1	0.125950013353838	0.149877472021878	-0.0871967112248493
STK17B	12	2	196139093.916667	31.5535022593667	121.426673228849	26.4766724460096	47.4611319022649	0.00989169203216178	0.00790170898386472	0.412819118876837	0.567802566262049	0.0390625	0.16796875	0.117966667344987	7.0745762423294e-09	1.62219859472054e-08	0.607260635655708
TAF1B	6	2	9921673.33333333	30.300271677578	102.199717669151	34.9353400264693	31.2814368109315	0.0220440544514665	0.0400980994755957	0.247091751857484	0.396732855335178	0.03515625	0.11328125	1	0.00749459996835547	0.0103684760129032	-0.169226981591766
ID2-AS1	8	2	8668919.25	14.9505222220037	64.835283240864	6.49127331293937	7.84939218479417	0.101170036663519	0.155617953143791	0.521191271789732	0.66289032030622	NA	NA	NA	0.147126806251018	0.173202815051224	0.146439089014967
ARL5A	2	2	151800146	18.9988448910668	90.0090451875335	90.2530125493262	86.4411180104664	0.00184733885597086	0.0156582402060375	0.0164317587620249	0.0481439452634008	0.02734375	0.14453125	0.241330502476999	0.00582264078455493	0.00815097736527622	-0.186233875924224
ORMDL1	4	2	189771175.75	25.472791109113	83.6543357596243	47.5118713059424	49.9716175742663	0.0178187683813662	0.0414906431172479	0.00502575810227439	0.0177089066853478	0.0390625	0.16015625	0.00495159287230698	2.61492776278713e-06	4.95549814484007e-06	0.268904660741193
PKP4-AS1	4	2	158682271.5	27.1786112365214	102.048165544239	10.7570579697523	7.08472602464263	0.0265884700039281	0.0784866519469136	0.211486685398344	0.354995507632934	NA	NA	NA	1.88741339076227e-14	6.38439565423617e-14	1.38009211020914
ATOH8	4	2	85787712.5	25.2438501107261	80.0572138335862	44.9770224722454	44.1153118316514	0.00298009820397074	0.0334083032239382	3.94323859003022e-05	0.000254571774072555	0.03125	0.1171875	5.67717417082624e-23	0.228926247390372	0.261507943483555	0.207359290989446
ZNF142	11	2	218641250.909091	32.255686880409	119.37587609398	14.0948252172642	13.4931971473534	0.0298623476717203	0.047347768370876	0.0731997865585034	0.160322796344545	0.07421875	0.15234375	0.000440152288813557	0.00390259124154162	0.00557548199955328	0.145446905106829
NIFK	1	2	121727530	13.8623847207707	66.9678862561127	79.5	98.5	0.022515537726607	0.0147840769843693	0.543830787747962	0.680859461567956	NA	NA	NA	9.62602379037243e-18	4.10138146824559e-17	0.519487613162055
GPR155	11	2	174433543	35.7667248714473	106.923946000128	36.533831449154	14.7435033393794	0.0109690234318929	0.0629896427959615	2.82918217408508e-06	2.31059442060674e-05	0.02734375	0.16796875	0.492063492063492	3.69511750957101e-13	1.1477566043854e-12	-0.955261457843186
PFN4	2	2	24119648.5	23.1797575519403	81.3912597232153	6	4	0.00107870011284878	0.0744330174221926	0.167089107682281	0.298383993449774	0.03125	0.11328125	0.217284651784703	0.00357416573893318	0.00513347203467575	-0.335571081434835
WDR35	4	2	19923300.5	28.7413285536876	118.242064881983	27.3426489944795	22.4316277106307	0.0344647254873424	0.0234504120372661	0.0215698936563465	0.060296799461316	0.03125	0.11328125	1.03441859941816e-09	0.075558948914776	0.0929291061811927	-0.112953887902741
HADHB	1	2	26280007	25	98.9852048715747	932.5	545.5	0.000684998691263772	0.0106442634434575	1.46681676338529e-06	1.27099567323751e-05	0.03125	0.11328125	0.818423923482482	3.01246222867153e-23	1.90274036473536e-22	-0.674222389787545
MTIF2	3	2	55247700.6666667	17.7743854939375	99.1221515526318	51.4796234268984	42.3961474305039	0.0136523088455625	0.0162714931838728	0.0622125187821046	0.141598834439239	0.03515625	0.12109375	1	1.60526355538859e-05	2.84367429450583e-05	-0.202739752078283
GMCL1	4	2	69867708.75	28.2393717571493	115.248884067817	45.8395770637754	46.1074361246624	0.00275400702747536	0.0195058881135487	0.00745512641382649	0.0247323460457595	0.03515625	0.1171875	0.0832680291337563	0.211611490863947	0.242954190392762	0.0763909874590401
MIR4435-2HG	2	2	111202695.5	19.323826510009	78.3656086498985	8.56740353525757	44.1364790350418	0.0119190135982132	0.0295835735837128	0.489834803014228	0.635727364952064	NA	NA	NA	2.73781707940961e-45	1.00996020926104e-43	1.92702383252568
SEPTIN2	6	2	241334335.5	24.1786489694684	87.6278950889411	474.455805289428	376.19767929878	0.00643791107657297	0.0430354433794129	1.8307565944132e-19	1.18255127828433e-17	NA	NA	NA	9.93349787126855e-10	2.42868876062427e-09	-0.267195074371016
TRIB2	5	2	12728744	20.5483107972701	84.3605433415651	95.1181520139965	107.548618614968	0.00817964082552316	0.0123921474706007	0.0270173659825547	0.0725851342756401	0.03125	0.11328125	0.617892536636559	0.000128850240668727	0.000211390551292675	0.419915072949495
MCM6	1	2	135876392	26.6688083212351	84.8686062717014	10	14	9.99444156276429e-06	0.0107076716474734	0.337041320129601	0.49418816531263	0.02734375	0.12890625	1	1.7569370744679e-05	3.10313667628649e-05	0.271886031770469
INPP5D	8	2	233168314.875	26.1443206766463	92.4378201459507	14.8876629454371	40.2654946202977	0.0174196589819273	0.0201360266094061	0.157049030922109	0.285121249194726	0.09375	0.15234375	NA	4.04112746874133e-44	1.36207644593737e-42	1.63800018947676
RPL31	4	2	101009828	26.9596425059467	92.4080053388674	37.4908323961734	44.0696170670451	0.00315959533041497	0.0140188568961703	0.0264732060052758	0.0715368803887532	0.03125	0.1171875	0.36478716560522	1.17331979783312e-15	4.33399611667192e-15	0.649919960722612
TBC1D8	9	2	101039726.777778	24.5629228302848	92.6902057650379	49.3925369250752	44.1314790372701	0.00729268957611052	0.0172599053420869	0.0124222040013392	0.0381606821292411	0.03125	0.1171875	0.0329501782589519	0.552859065162331	0.589116382476797	0.0441609194949925
CENPO	4	2	24816458.75	26.7962102243596	97.9056087384984	12.4560501325223	10.8318287890088	0.0382634754717674	0.0329045085170056	0.814067144020522	0.885228396887278	0.03125	0.11328125	0.492063492063492	0.757197478181244	0.782700021942551	-0.0159804850493685
HIBCH	6	2	190258400.833333	29.2957079456986	104.831749642141	147.409197666847	64.5592392475434	0.0336931998233782	0.0410573407156742	0.171511093926009	0.304524842500701	0.0390625	0.16796875	1	8.43228616876495e-29	7.82110080763825e-28	-1.1156236476218
TGFA	8	2	70449189.75	27.3884144374947	101.069122524207	60.324755721452	195.470588162362	0.0170953917271789	0.0163572254278916	0.582387341970154	0.713816002400557	0.03125	0.1171875	1	1.14448679635294e-26	9.21857252396661e-26	1.75613378700362
DES	3	2	219420983.666667	32.4310939054153	95.272918547009	47.3543486549991	10.9675682867892	0.00291723702067018	0.00156293920972221	0.555175535079627	0.689382398459371	0.0859375	0.1484375	0.260513120717779	1.47171499822156e-07	3.05988110057998e-07	-1.73639319600749
CFAP210	11	2	169688136.090909	32.7975422720646	107.14681962019	12.102301612716	6.81710681968013	0.01902037324298	0.0406229520455912	0.113868986164978	0.224668978093233	NA	NA	NA	0.471673849954873	0.509461740652259	-0.0889286857278785
PPP4R3B	8	2	55582508.875	26.8155352596947	99.8162251518224	85.4674002720644	84.6703189931251	0.00661501165848581	0.0185716560151532	0.0746772917727355	0.162527388706824	NA	NA	NA	0.199831091027753	0.230245915748225	0.0726577294517471
LTBP1	10	2	33287829.4	24.856612709042	83.8944255223195	107.95585024679	60.0874424802798	0.0245517285744742	0.0159920642379853	0.330112558414072	0.486568589760045	0.03125	0.11328125	1	1.94086775390533e-14	6.55346670035118e-14	-1.14500832619971
SLC1A4	9	2	65011130.4444444	21.8502875733048	65.5627658708122	9.61004637760942	40.7580453895733	0.0435789892042881	0.00710310753487632	0.0288078151326915	0.0762923917973648	0.03125	0.1171875	0.00012993825003117	8.91044874229534e-67	2.80307866684708e-64	1.98157481565307
ITGB1BP1	4	2	9406713.25	28.5026432752009	105.202803720303	23.1744415472689	14.5226566389301	0.0712402659770214	0.100874791766709	0.35654424900754	0.514048458314882	0.03515625	0.11328125	1	5.1183978926409e-20	2.56713268973243e-19	-0.670480683739155
BIN1	3	2	127078327.666667	24.9549291187652	86.6710475525488	213.422082542241	159.879296942562	0.00727334442190035	0.019698769864702	0.00255549417625646	0.00983364579643254	0.02734375	0.1171875	1	0.12459275397095	0.148371497236699	-0.16373507545016
GPATCH11	3	2	37097628.6666667	26.1376366838361	106.282602758081	20.9748922370544	23.396011146502	0.00493642980340812	0.0255886538944562	0.0425009981830149	0.103773914908558	0.03125	0.11328125	NA	0.0132705337627573	0.0179107132479116	0.130338332319929
NEB	1	2	151490465	41.6183504626588	117.586359826911	8	6	9.99111907887675e-06	0.0161813337601944	0.21370614047242	0.357569817092701	0.02734375	0.14453125	NA	0.002856748775777	0.0041371713408791	0.854777501773234
RHOB	1	2	20448450	36	127.734751664644	632.5	1254	0.00955950668038134	0.0512527861411826	1.41310979417178e-06	1.23087739790779e-05	0.03125	0.11328125	1.1850758653028e-14	3.16469094924392e-15	1.13203174353087e-14	1.04661950949506
MTERF4	7	2	241088418.857143	18.2312779357687	80.8582368691491	20.5401441866571	25.5361727979571	0.0381788189587304	0.055565103564973	0.0476027033908302	0.113905121683407	NA	NA	NA	3.31256534075139e-07	6.70266258424325e-07	0.218813278597135
UNC50	2	2	98609207.5	27.1888117389169	114.963181894016	68.1274494240507	55.5277601323121	0.00528894022318816	0.0224276890924049	0.00567001199312496	0.0196297147792939	0.03125	0.11328125	0.492063492063492	0.000263689495958197	0.000420248176432111	-0.166376162888678
MOGS	2	2	74463081.5	19.5187215536564	61.5652129028324	107.621062392401	123.205318681919	0.00515918812039058	0.0143409124563074	0.288669845562854	0.443636772423039	0.03125	0.1171875	1	2.45213472051328e-18	1.09074727846869e-17	0.460202374383238
HOXD4	3	2	176152754.333333	24.7270630684758	89.3079937917432	17.0932919666909	10.9161922853142	0.0253717896858125	0.0644488532527656	0.00531467803194801	0.0185483952464317	0.03125	0.16796875	NA	1.74689147625759e-06	3.35940668511075e-06	-0.560424842321599
AGAP1	16	2	236101542.0625	27.5444681491722	99.1426264099242	31.3341947254173	31.0529566713946	0.0185443353186772	0.024685351368389	0.0306279907137527	0.0797694554175861	0.0859375	0.15625	7.80791153525462e-06	0.0372780463179309	0.0477896620500982	0.154346358159018
PLCL1	4	2	198117542.75	31.1205766179119	98.3312754316798	71.4644335670882	11.1621207440427	0.00329125803152764	0.070113367652001	5.14583405052853e-12	1.19302359877801e-10	0.04296875	0.1640625	0.492063492063492	7.0351082441724e-58	8.04773746113661e-56	-2.40352364377821
FMNL2	5	2	152589294.4	26.1485945827634	97.2021898040588	58.7318880691361	67.9322791251179	0.00700132598378217	0.0179585101550785	0.0294088251791073	0.0775440295434264	0.02734375	0.14453125	0.492063492063492	8.30761030158502e-09	1.89227044781678e-08	0.447427636746531
SMC6	5	2	17682739.6	33.1741794618718	94.091939716537	27.6848171362974	29.2594103502097	0.0218954673572561	0.0148448554821656	0.692393130529834	0.797427214308721	0.03125	0.11328125	0.054656758328017	1.8766894976378e-06	3.60412219107141e-06	0.283404290098094
RALB	4	2	120279932.25	21.4555698475886	72.174745599166	137.142172463002	159.552156950115	0.00536264648827621	0.0154508983400107	0.0608646725943206	0.139204527420235	0.03125	0.11328125	1	4.6100789740864e-10	1.15175699054773e-09	0.380124123431976
TANC1	8	2	159207405.375	30.9464632377507	98.5724529564951	67.0853383069783	50.1070857537447	0.00459833207036726	0.013925711130053	0.0729622240103783	0.159889460054673	0.02734375	0.1484375	1	3.67013858018058e-08	7.99160150366181e-08	-0.374813297928404
ERICH2	5	2	170782467	28.9704821387732	88.5533239816611	10.1337659704789	5.78290359411541	0.0147193607682456	0.0846972419839925	0.0109821668753374	0.0344018655827803	0.02734375	0.16796875	NA	0.0106535951963109	0.0145153952837128	0.344322851059172
CDC42EP3	7	2	37647887.2857143	29.9372168529461	97.8082955548184	68.6765515997038	36.6151618772654	0.00348588168094945	0.00721199798875444	0.845150088334468	0.908228348268964	0.03125	0.11328125	2.26359326119491e-09	1.73005398208356e-15	6.30400944243768e-15	-0.738009801906667
HOXD11	8	2	176111123.25	28.4124449736952	91.6494680383617	18.1488131201423	7.17178137208631	0.0458327068843853	0.0684765067110007	0.288473085840277	0.44344340592551	0.03125	0.16796875	4.16296775737806e-11	0.002188143495682	0.00320256801583436	-0.517109314415347
AUP1	3	2	74529040.3333333	21.2606094360741	64.4049336562831	94.5779286226816	93.5632585475796	0.00538388867201175	0.0261031962264061	8.74697761900652e-05	0.000512389634626478	0.03125	0.1171875	0.241330502476999	1.31093944927802e-05	2.34391999732769e-05	0.279348598729527
MAT2A	2	2	85542720	32.4429131447108	134.692508190626	335.84368386609	318.260947390868	0.00290026038232293	0.0151007013432791	0.000445252902997879	0.00212829830443663	0.03125	0.1171875	0.492063492063492	0.413941124630242	0.452891820735918	0.0595318859639332
ATG9A	1	2	219220216	21.9999966963507	82.999271048534	170	159	0.0124329376097882	0.0329621256031687	0.0315315541677584	0.0816265843961323	0.078125	0.14453125	1	0.608735230166687	0.642430946010412	-0.0281969587505214
AGPS	3	2	177542456.666667	23.6337701315745	92.846301205621	42.9423743802658	51.2339999389645	0.0107169650471099	0.0302976403339571	0.0187314015601588	0.053628015986053	0.03515625	0.1640625	0.0636159016151157	0.00108576204641158	0.00163709961065253	0.231369193335823
CRIPT	5	2	46627341.6	30.3966921363093	94.5158764777928	15.2330242531291	14.7303875942127	0.0499836714263106	0.03288708407858	0.55506914565488	0.689382398459371	0.03125	0.1171875	0.0329501782589519	0.0943554717191704	0.114543436297524	-0.0935391634116277
HAGLR	7	2	176175526.428571	27.389065085555	97.244598107624	51.292350770671	20.7521103196405	0.00907251336628885	0.138711600741	3.59646097119207e-17	1.82527949878273e-15	NA	NA	NA	4.23697784227698e-09	9.87930287498184e-09	-0.785952291139013
MAP3K2	7	2	127306842.428571	34.5104519904917	120.583644854333	46.9518039433942	49.8940573175775	0.0110847052001925	0.0151619254849453	0.186727287737554	0.323876925413831	0.02734375	0.1171875	NA	0.0040448906192269	0.00576786096552806	0.168288150601088
MAPRE3	2	2	27024897	22.7688747080834	82.4312329871241	52.7304123276107	37.6744446546038	0.00614043944996656	0.0195184625076159	0.202166314753082	0.343117453407682	0.03125	0.11328125	1	0.661793207104081	0.693321745647892	-0.0438783088113337
MRPL35	5	2	86211105	34.3100349030393	110.744054721863	77.7698124656301	45.5859355115105	0.00282718876548134	0.0262182773027302	6.66767394592297e-05	0.000404311413618492	0.03125	0.1171875	1	1.00567247637835e-22	6.08724788614902e-22	-0.575975433835068
SMPD4	3	2	130157356.666667	39.6757419304273	135.448875156935	74.0095554509966	82.0326212277231	0.0111064269825683	0.0188114048462579	0.0981586982676337	0.201163711634671	0.02734375	0.12109375	6.03598458008949e-06	5.14933053117878e-06	9.53501770202742e-06	0.191689622092485
SH3BP4	8	2	235044965.875	23.205114478541	76.2388036512766	142.695671497453	67.9002841010533	0.0035892274235205	0.0207087944103873	8.04669369851116e-08	9.15216696650812e-07	0.08984375	0.15625	1	1.66942620024814e-17	6.97905194455895e-17	-0.783208208937829
MARCHF7	10	2	159758597.5	23.0255139906414	76.853639221774	47.3401136440224	45.0977999686252	0.0171164017917989	0.0148650879654558	0.000599046538036965	0.00276601037192221	NA	NA	NA	0.813224294404573	0.833689249038815	-0.012131557126003
LINC01116	1	2	176629952	12.9376458847223	34.2190096906523	77.5	129.5	0.000522504597776406	0.0469690647724832	0.000992874518734523	0.00433583923058362	NA	NA	NA	0.00021361220607003	0.000343728080952414	0.485766226260376
CHROMR	1	2	178439249	29.8844222152847	78.8323340652461	9	12	0.01576777256691	0.00291523709137176	0.751017721717126	0.839299646183193	NA	NA	NA	8.06246572078518e-07	1.58795520500682e-06	0.382666921279823
SPATS2L	5	2	200358122.4	37.4408939170757	106.110152056264	46.679080839668	54.14173266111	0.029808265101072	0.0289972072485165	0.0373477401448281	0.0931111152134939	0.046875	0.1640625	0.492063492063492	3.28153891128077e-13	1.02350394299793e-12	0.662785333163819
TRAK2	5	2	201384684	27.9276305990441	104.808155529197	119.390348818925	81.0840502188839	0.00547628862670243	0.023834763136185	0.000679839329946143	0.00308945796328798	0.046875	0.1640625	0.000830570679901396	9.66841302554412e-12	2.71699199787313e-11	-0.403491882568965
PLEKHM3	10	2	207852466	30.9492802210381	88.3185527934986	15.9571126703773	12.9483401366813	0.0184780560380047	0.0281358233392625	0.376723530885595	0.533838987513737	0.0546875	0.15625	0.0279038971566301	3.2520576403005e-05	5.6074227735084e-05	-0.418722876976894
RETREG2	9	2	219183565	28.0413891233792	113.780737887308	167.151757724836	184.442047250319	0.011424130087187	0.0570246522999078	4.90760933982407e-05	0.000308266988473814	NA	NA	NA	0.000149436762263676	0.000244033357265484	0.2095439741626
RHBDD1	1	2	226995955	19.9998229289552	97.4230787088671	46	42	2.1471659874699e-11	0.0345038090895442	0.00328127345271289	0.0122973943640456	0.08984375	0.15625	1.16412862025848e-19	0.605590335931166	0.639469515563679	-0.0245394629244255
FARP2	5	2	241448588.4	20.9806186538839	78.5290567237437	15.1483387761859	9.5605519465981	0.031451099362306	0.0310280640053008	0.178981405707016	0.314093970661732	0.09375	0.15234375	1.64334021587046e-06	3.12416039439076e-15	1.1185936284058e-14	-0.477854795696863
MRPL44	4	2	223965598	26.1895522925173	96.2089430486829	113.24733309125	87.3336734691257	0.00356553380388232	0.0367735151023479	8.36104023523399e-11	1.58296246083686e-09	0.0859375	0.15234375	1.67312390041171e-05	0.000441241531028158	0.000689820587920195	-0.215506762219437
SNX17	1	2	27377008	33.9999999996807	118.000004521067	171.5	183	3.53534993071233e-08	0.0190994878364911	0.000159267995641077	0.000869316818503646	0.03125	0.11328125	1	0.105145710959459	0.126664735306443	0.0782320821951253
UGT1A6	4	2	233693360.75	39.5220032314738	115.070614004424	90.8712043227809	123.65096390146	0.0072186503597605	0.112753734908808	1.03721402780367e-11	2.29040370051929e-10	0.08984375	0.15234375	0.44827219435995	2.35203049523664e-05	4.10743953100308e-05	1.02057215522846
FAM98A	1	2	33584227	12.9999979614097	88.000000251224	125	79	0.00395956044480705	0.0130251387342123	0.226245744600397	0.372421460417246	0.03125	0.11328125	4.55327595547573e-06	2.44057833720676e-18	1.08603338581008e-17	-0.458623808209436
D2HGDH	11	2	241757301.909091	22.8077939678627	88.7265125963892	24.8551582806633	26.3302241689552	0.0539977998375418	0.0596680502598643	0.000316754467218868	0.00157581433671199	0.09375	0.15234375	2.0786526420422e-07	0.00184328427478203	0.00271600239551216	0.360746364990248
COQ10B	2	2	197468821	23.5270006232387	71.0200139782851	143.17567821386	93.7200037326206	0.013687682695187	0.0207292297076401	0.442056655131909	0.593928512719809	0.04296875	0.1640625	0.241330502476999	2.18720667589206e-09	5.21146972532665e-09	-0.384736753567613
ABCB6	2	2	219218644	12.8105011462745	70.103103924169	12.4933047285909	28	0.0322716955108342	0.0318592288577886	0.461697257643064	0.612099788724681	0.078125	0.14453125	0.0574709405014039	2.51942982387919e-35	4.05291800503293e-34	1.68929867283976
FBLN7	3	2	112188963	17.8087733500694	96.5926229454755	6.10902255962888	17.5505952599313	0.174685689523655	0.0672398702069971	0.23813928398476	0.386728208019887	0.03125	0.11328125	3.51473072742681e-05	7.36214984135193e-23	4.52149386948539e-22	1.99349270014954
SLC20A1	3	2	112652324.333333	23.0052172405999	93.0665081467977	44.8718290259632	35.9860066278453	0.038749294030079	0.0243453583610648	0.0224514930457999	0.0623285645829044	0.03125	0.11328125	1	0.00580182757399398	0.00812384981150863	-0.277888401031098
C2orf15	2	2	99151503	30.5149594023004	127.772864217356	22.216458893843	5.50614824031636	0.00116030752834925	0.025448691819964	0.195404272170252	0.334792652985032	0.03125	0.11328125	0.492063492063492	7.25706897820109e-56	7.08502639466615e-54	-1.86898502827331
RNF149	4	2	101284330.75	24.0935707833248	79.454483483083	45.4748277548663	96.2947512710115	0.044999883853461	0.0204268960196896	0.601041728705229	0.728621340930395	0.03125	0.1171875	0.0181808235005702	1.09479489239619e-47	4.95942086255474e-46	1.24365623214587
FHL2	4	2	105369800	17.7459113577626	65.3813683997556	135.526645264225	100.031238579969	0.0460764383287683	0.0110248710032231	0.000205325216439429	0.00107878350994861	0.03125	0.11328125	3.96267609358275e-07	0.459699329277534	0.497905021429617	-0.123355719710422
NCOA1	3	2	24734611.3333333	16.8674285476009	73.6799782536511	99.9942748918875	65.8920817053269	0.00258130744612637	0.0210680813444321	0.0110672919280168	0.0346325956472838	0.03125	0.11328125	NA	4.8202725412243e-20	2.41867906643178e-19	-0.502702358340241
FAM161A	5	2	61832013	27.2529964844094	96.8135370383731	10.2146222132042	9.34620565507428	0.0190923175805053	0.0318893186270403	0.0980959861607215	0.201069305419202	0.03125	0.1171875	1	0.604387679574898	0.638616390295365	-0.0409283468600948
MXD1	9	2	69918951	26.7817841625062	98.9189851395004	9.45960355336967	10.2598542878741	0.0264545432603192	0.0522038606577279	0.683375039614477	0.790356865521186	0.03515625	0.1171875	0.492063492063492	8.60667271865562e-06	1.56202834196755e-05	0.369770702098017
KCNK3	6	2	26731191	37.0926852102659	123.124223746207	8.67547277855646	79.1002904331118	0.0213106784119294	0.0339068676325086	0.3315510337474	0.488093228109061	0.03125	0.11328125	9.14632165625279e-05	2.09110999962601e-15	7.55883202865131e-15	2.14686776543295
GNLY	3	2	85698321.3333333	31.1502228746231	130.162778432276	6.76126654217079	50.6246664239752	0.169446821884767	0.0755033006285495	0.190658105351008	0.328994179219261	0.03125	0.1171875	NA	1.72429559727052e-38	3.58305461267681e-37	2.98432331518855
CALCRL-AS1	3	2	187553235.333333	23.6057346443688	77.309330574133	4.28552287179627	4.33953092120286	0.0636461561538654	0.211334284094516	0.219630239347964	0.364561448548037	NA	NA	NA	0.000334412979199427	0.000527101877443773	0.747962678263782
FKBP1B	1	2	24049787	14.7220917848764	56.1284249872986	10	5	0.0212833186660971	9.99545137692426e-06	0.446706806936335	0.597670748890561	0.03125	0.11328125	2.35969926205914e-05	8.00161105614822e-10	1.9699618524104e-09	-0.77530753874011
STARD7	4	2	96189811.25	19.0310225725761	66.9583053479455	617.768790666126	382.861627111203	0.000946359459083503	0.0190451589023478	8.91553425905913e-18	4.74408538833371e-16	0.03125	0.1171875	1	2.44223694347056e-31	2.78533065305177e-30	-0.607333454974735
TMEM214	1	2	27037601	26.9999480410114	109.016260298843	226.5	248	0.00397799574694152	0.010601168966517	0.0625299817473474	0.142027011945508	0.03125	0.11328125	1	1.94787847327807e-14	6.57517845301763e-14	0.438757204656834
EPCAM	2	2	47380349	22.9314133766167	70.2163027866147	1533.42467000968	171.252386746437	0.00256183266986014	0.0323050181001281	2.72481612774018e-11	5.55963750117798e-10	0.03125	0.1171875	0.117966667344987	3.47536846975903e-57	3.82121824466223e-55	-2.72224044469438
FAM228B	8	2	24114653.25	25.161804588175	86.6016216815961	11.3892164497012	15.35236673074	0.0114227523755962	0.0226224143662133	0.721616998995908	0.819742994887468	0.03125	0.11328125	NA	1.67151850193705e-10	4.31304329788952e-10	0.402516742249869
SELENOI	7	2	26389116	41.7352918081093	120.944856299556	46.0046607263571	31.6069158909903	0.0090891670015615	0.0218922053535521	0.00190356451015177	0.00764908706524394	NA	NA	NA	6.02526533350277e-10	1.4957503266532e-09	-0.431969386317908
TTL	5	2	112528428	20.4296939131811	74.6804704412053	46.2426979283079	29.7558305924445	0.0153010327577156	0.0161591976024951	0.645862739858495	0.762896150474356	0.03125	0.11328125	5.33017493187646e-11	1.68628609252345e-08	3.75780991692799e-08	-0.336113950785629
ADCY3	4	2	24852830.5	33.2737627461201	124.098877624745	32.0043360089877	59.9902523979502	0.0252773816873422	0.0068121281518998	0.344365804317919	0.501639477852887	0.03125	0.11328125	0.00651061803372674	1.75679267175539e-23	1.1323663635532e-22	1.03098347925257
EIF2AK2	5	2	37101946	19.9790108954855	87.6403622076572	60.2760546875027	50.3358359263223	0.00387508846038499	0.011912367104167	0.0364379219748161	0.0914468438674015	0.03125	0.11328125	1	0.111034347014955	0.133191820775804	-0.0920223590412213
RNF181	2	2	85596938.5	15.8866830158922	57.4755984798136	338.590539751201	387.578098146285	0.0780600209613821	0.0181758799696126	0.999999999999643	1	0.03125	0.1171875	1.14813624627154e-09	3.42894585544961e-09	8.05827180181922e-09	0.541976285011615
DUSP28	3	2	240562120.666667	30.2538415299478	97.3821640780162	12.0620690979467	9.12650133416869	0.0159805604779694	0.0541160540553004	0.430587029178497	0.58353648888669	0.09375	0.15234375	NA	0.643771299449906	0.67638092274517	-0.0233761415483344
PPP1CB	3	2	28794107	36.0041458332953	133.099570553172	504.063064786916	430.865048276134	0.00438995936359096	0.0195289529000116	2.89745604734958e-07	2.93865826518768e-06	0.03125	0.11328125	0.117966667344987	6.15676109502515e-06	1.13374503091317e-05	-0.254950789054278
SCLY	3	2	238090409	27.7922688572422	100.654969826532	47.6684879193546	37.924576777645	0.00729478994242213	0.0365377596468522	0.000311760242269623	0.00155545310465707	0.0859375	0.16015625	0.492063492063492	1.54263798373344e-09	3.71710109910238e-09	0.575733810927709
MFSD6	5	2	190488238	26.8495541981617	89.196751543432	73.6528959217854	55.1121779020423	0.0116692780824555	0.0233636622243937	0.152008682839722	0.277874886487545	0.0390625	0.16796875	1.67312390041171e-05	7.69810640986449e-05	0.000128889791679059	-0.286276311229487
ACVR2A	3	2	147919734	25.2095301816461	98.6045415097764	20.4568957856984	15.5948427294453	0.0162651788788135	0.0375134358470315	0.536251353613413	0.674529844381167	0.02734375	0.13671875	9.71056429862563e-07	1.19061931066415e-11	3.31948884620175e-11	-0.365456487591831
ROCK2	4	2	11191162.25	32.8787858670457	125.274197623668	66.3396583829212	58.8124767721838	0.0106014484935884	0.011950195387947	0.139724942445845	0.261219250859521	0.03125	0.11328125	7.75425596157546e-05	0.164033161716547	0.191572193094761	-0.0930226588899088
YWHAQ	1	2	9630484	37.010910100294	130.783709872141	96	87	0.0410624729471909	0.0381208450569549	0.874848883295868	0.927604862609369	0.03515625	0.11328125	0.241330502476999	0.0665398097216766	0.0824908911852781	-0.0930056193306672
ATG4B	15	2	241672655.133333	34.145388452705	112.048584277163	45.8040719841303	43.4343531466312	0.00972524155230414	0.0305642154802446	2.41839920926325e-08	3.03657422543564e-07	0.09375	0.15234375	0.492063492063492	0.113961242672751	0.136558149748059	0.0969333577024408
NCL	1	2	231461706	27.9999999999997	80.2007004873241	1172	1018	0.0039643109443583	0.0325784957094916	3.02787213383689e-07	3.05799895523544e-06	0.0859375	0.15234375	0.492063492063492	0.683433459593954	0.713879720522185	0.0194845855753826
DTYMK	4	2	241676624	35.8075309634831	113.485601592587	70.743927888563	74.9360542027279	0.00585691443181319	0.0253367338731074	0.00199534873285496	0.00797545246332067	0.09375	0.15234375	1	0.00139595811382875	0.00208125666654958	0.267498115981857
MERTK	5	2	111985389.6	33.4001828938031	133.537167448009	52.1050133840869	35.3698351777772	0.00869689755471571	0.0207791252308362	0.00686890785744006	0.0230599049499773	0.03125	0.11328125	0.492063492063492	0.309725956220467	0.346194873094827	-0.0858804565149996
COL6A3	16	2	237345388.8125	22.7133917152903	86.2750501885943	43.3792865763601	96.1975408614463	0.0536160379127744	0.0125314904939362	2.10561981131328e-08	2.6828883650689e-07	0.0859375	0.15625	NA	7.39686339710574e-07	1.46271133180064e-06	0.925812705291855
SDC1	3	2	20210863.6666667	29.4448281025992	104.548456297521	480.928894588482	162.880045194086	0.0218679382331309	0.0828133412924346	7.9236237325745e-08	9.02068341807421e-07	0.03125	0.11328125	1.76198506517103e-13	5.54597750624294e-07	1.10616758115888e-06	-0.820460757570956
CGREF1	3	2	27101418.6666667	35.5048685175225	122.801824742312	21.8352671023393	76.5606006282483	0.0742309516052729	0.0476516282620486	0.218866873602996	0.363544137273184	0.03125	0.11328125	0.241330502476999	9.54659034343828e-31	1.03856998693025e-29	3.00112289157591
LYPD1	1	2	132645034	39.5720185821832	118.628898669746	18	5.5	0.030633295242455	0.0979974673288864	0.0831163174386931	0.176878435225859	0.02734375	0.12109375	0.00217230043388832	3.96597628673156e-10	9.95670171740965e-10	-1.21113935148996
WDR43	7	2	28934130.1428571	26.3023208655073	89.6511091433123	56.4046746047827	61.3152785182612	0.0081646316211575	0.0196386782921722	0.428668278639966	0.581903954355622	0.03125	0.11328125	1	3.12013635301207e-08	6.81758522050197e-08	0.299835368039627
ASB1	8	2	238447079.25	27.4053481901126	86.4620515673743	23.7095454192426	14.58616500298	0.0153446833935934	0.0340691653584236	0.0906298330113695	0.189524599570862	0.08984375	0.16015625	2.43282153506954e-08	2.35315118012837e-05	4.10876304578381e-05	-0.323329603825336
STAM2	2	2	152118964.5	32.7393533392299	94.4651068260082	38.6653602082633	22.262301306984	0.0367561968939153	0.0706277945566951	0.614892265335077	0.740654534601355	0.02734375	0.140625	0.492063492063492	1.27030579041042e-30	1.366212068034e-29	-0.638692886281038
PNPT1	4	2	55647369.5	27.5826678111537	100.648116465706	26.6979097580756	20.7690184855695	0.0187545398954697	0.0183623393665737	0.819773555261179	0.889911456277503	0.03125	0.12109375	0.492063492063492	1.18560809404011e-08	2.6720421223889e-08	-0.273621557109382
PCYOX1	4	2	70274162.25	22.6796632157694	93.1248635638757	326.236347556539	163.664226435521	0.00280209796017059	0.0226792514434808	5.210195739347e-07	4.96324561006092e-06	0.03515625	0.1171875	1	2.43048098852634e-29	2.34856631357174e-28	-0.773908741706475
ELMOD3	1	2	85387889	46.2124221181077	122.762046081691	4	5	0.0852360265992688	0.0979130020731726	0.887655551963736	0.936827558948883	0.03125	0.1171875	0.000180757113053083	0.000108564657627102	0.000179435894282973	0.221225751653591
C2orf74-DT	5	2	61142771.2	24.1413013548109	103.242169587528	30.722291531556	26.5973721407444	0.0415811953064157	0.0777021931197517	0.00136297548364194	0.00572241253629163	NA	NA	NA	0.778118390477257	0.801410954517106	0.0202392451362698
B3GNT2	3	2	62223797	20.6287473598603	52.3422011945017	167.866395975091	142.844665680331	0.00439953160908236	0.00763461169788613	0.61777249005945	0.742642705755184	0.03125	0.1171875	1	8.64496813597324e-05	0.000144188901531512	-0.232145424206973
LRPPRC	4	2	43932888.5	23.768918735981	77.8719329125068	155.859359649285	97.2899083682398	0.00454746805824434	0.0219918873198137	3.42475928470445e-05	0.000224214999457696	0.03125	0.11328125	0.598959605438057	1.23772917428674e-11	3.44659033656192e-11	-0.433000253090814
YPEL5	4	2	30156313.25	26.571112742666	89.6726205030289	421.263759848603	270.805714932488	0.00610482975695603	0.0113066202885855	5.23041724259862e-08	6.16372779252183e-07	0.03125	0.11328125	1.52474407466469e-08	9.98428846438654e-30	1.00330139182944e-28	-0.607925911334724
CEBPZ	3	2	37224102.3333333	30.578127610567	105.288821392514	94.5234785613573	83.580306207966	0.0100347179143949	0.0132742418403419	0.0230770782449381	0.0637429746445478	0.03125	0.11328125	0.193125474022523	0.198543596207314	0.228925496543253	-0.0704827925471236
ST3GAL5	1	2	85861188	25.9812664207508	78.7975071931128	17.5	22.5	0.0238822194535838	0.0266206441044469	0.903924111993837	0.948033285471352	0.03125	0.1171875	0.498785363661347	8.4449494822506e-16	3.15744644722641e-15	0.845048933785757
GALM	3	2	38733961	31.0885628032202	110.886765294376	321.332475970789	146.784876648252	0.00283256747029708	0.0389218080742457	2.632278737192e-12	6.41034170696414e-11	0.03125	0.11328125	0.0820006665478758	5.8525201018479e-32	7.05104150568377e-31	-1.17246945650127
PAX8-AS1	11	2	113236615.272727	25.07869923258	88.4007438138687	14.9795495399189	10.7125309986969	0.0491268878165618	0.0850019336772558	0.343966971395546	0.501302216028413	NA	NA	NA	0.0255579248704899	0.0334500750211832	0.372770734222434
PTCD3	5	2	86139393	24.6739626892959	94.6609315583206	16.4629448256268	11.9074114161935	0.0292136667491978	0.0496609018000898	0.0214187313964554	0.0599714549229915	0.03125	0.1171875	1	1.64490581833324e-10	4.24727733529958e-10	-0.327586397316572
MAP4K4	3	2	101880404.333333	23.5560493368673	83.7353805361333	67.5605347356176	161.020648691727	0.0354860878054528	0.0074455043670732	0.0195003773624418	0.0554876462098785	0.03125	0.1171875	3.13149862881889e-15	1.56280106116655e-41	4.0969263929887e-40	1.22512595780884
SANBR	4	2	61112061.25	36.9309807402195	129.045160196687	5.15233935100677	8.25536597727141	0.0423291964074242	0.0257010348525393	0.945709810627591	0.974431528628729	NA	NA	NA	3.87065359918095e-15	1.37716468773875e-14	0.579784360197018
CAD	2	2	27238654	25.6536050120152	102.9523898739	27.7094439377211	31.428329616088	0.0488044336553179	0.031330225858453	0.576806635328057	0.709351185922175	0.03125	0.11328125	1	5.56824422271313e-05	9.44017452428536e-05	0.259463279205996
IL1B	1	2	112832813	23.9128308765412	74.4824553364121	10	12	9.99591267152034e-06	0.0141084630135517	0.279822151774215	0.433440852947006	0.03125	0.11328125	NA	0.333826027737729	0.371008809041195	-0.18640975331165
ITGA4	3	2	181534549.333333	33.5686040057091	107.279372572797	14.3004707759631	64.232518177124	0.0270837813382477	0.00518152148066908	0.0216790129882473	0.0605178640825143	0.03515625	0.1640625	6.64633449747699e-13	5.66687762300693e-29	5.33921706161011e-28	1.71388623066313
CHST10	5	2	100397516.2	32.7478498545355	109.982577149763	20.3054117946743	15.6917158872076	0.0109821296722885	0.0582527046508284	0.00582030761417382	0.0200809756274223	0.03125	0.1171875	1.63028820317805e-07	0.709804028627013	0.739107265925057	-0.0378052991684863
CTDSP1	7	2	218402306.571429	32.0018119196101	116.51277954986	197.207883895677	217.573785906348	0.00286833025003908	0.0343517522670567	2.85981388742396e-15	1.10363233054933e-13	0.08203125	0.15234375	0.492063492063492	3.03395387491191e-07	6.15982926378225e-07	0.316302314726298
YIPF4	6	2	32313777	35.0506138904311	137.788144038806	8.91984876905381	8.08124676481353	0.0200682167258897	0.0638638840411764	0.275602140489558	0.428931512544356	0.03125	0.11328125	0.617892536636559	6.36883079183659e-09	1.46599611214531e-08	-0.262611715712212
NGEF	6	2	232904506	27.0223051127013	88.3118202350925	16.2826730722811	15.431838193597	0.0194896054698235	0.0748548385354749	1.41896682655904e-05	0.000100585095645579	0.08984375	0.15234375	0.451723831322759	0.343691422141404	0.38129950585339	0.198903448049361
COA5	2	2	98600099	26.9999995512498	116.290214453514	93.250000015881	64.9273420379882	0.00159184970578753	0.014760127159271	0.0150058781977122	0.0446883635971808	0.03125	0.11328125	NA	5.44012086455631e-07	1.08639338372598e-06	-0.259110407158249
MRPS9	4	2	105083861.5	34.9276939158399	82.4995447139231	147.288739463073	110.417153464862	0.000942195377931283	0.0139182491494665	2.61378224426836e-08	3.2481353630162e-07	0.03125	0.11328125	0.345392294523498	6.96374475639173e-15	2.42883921669653e-14	-0.379559029311661
EVA1A	4	2	75544111.25	24.231012601821	97.6793938088842	38.978587917905	48.0563756329768	0.0200339001490765	0.0229263087226857	0.534479121677604	0.673613603089548	0.03125	0.1171875	NA	0.00834590288161334	0.011478910630832	0.299943031620398
PIKFYVE	5	2	208342772.2	17.7095182636826	56.6490028767626	41.0309882193498	31.218740869652	0.0140533857576481	0.0102481250163886	0.138973377762668	0.260136282348561	0.05859375	0.15625	1	1.93533743234406e-05	3.40548421710635e-05	-0.281256954461653
MCEE	2	2	71124315	26.846040147622	98.112575511299	103.393799832048	55.7479154577612	0.0020153943916257	0.0175603576319041	0.00238923673679855	0.00929754849993226	0.03125	0.1171875	1	5.43292698065586e-22	3.109039820916e-21	-0.657579753043755
FAM168B	2	2	131050017.5	17.3734254517854	55.6570081052985	201.944566059416	149.884550639941	4.47323895558722e-05	0.0200491639213398	0.000125372509991638	0.000704032797856342	0.02734375	0.12109375	0.492063492063492	1.37709760290111e-20	7.11804215100642e-20	-0.493084158438512
NDUFA10	16	2	239984022.125	27.2606707543579	95.391344635557	101.742039790505	64.7037441470371	0.0111340921626453	0.0383294674539424	3.69187870078734e-14	1.22849043600028e-12	0.09375	0.15234375	0.492063492063492	4.12843765078602e-16	1.57422748805225e-15	-0.491334435677545
ZNF638	8	2	71403423.25	21.1364062755917	76.0397316469143	82.5947905506108	80.363498638574	0.0060643553481998	0.023553136578402	0.022685742525132	0.0628634278996126	0.03125	0.1171875	0.117966667344987	0.573583952212444	0.608566447330516	0.0286427514537975
IMP4	4	2	130344877.75	17.182671842726	76.1712607575995	97.68810777268	102.799071106112	0.0152311366024757	0.0266995399867726	0.385354502371562	0.541684747369498	0.02734375	0.12109375	0.680605752103799	0.000680238909480043	0.00104471191346101	0.172541662727509
FAM117B	7	2	202767046.571429	29.4279506269726	103.656461575405	33.2040162823583	18.0221129708621	0.0244991028280858	0.0518594107997572	0.000167991718576731	0.000909942586855752	0.05078125	0.1640625	0.0574709405014039	1.65924586768704e-28	1.49967753005233e-27	-0.717237275539597
PRPF40A	5	2	152658872.8	21.4443862623285	75.9135631553911	66.0810090286466	53.2763394483596	0.00246967090018185	0.0244363827566319	0.00450139002752813	0.0161485863209125	0.02734375	0.14453125	0.492063492063492	0.023583526244516	0.0309769699279916	-0.110963907963097
INPP1	7	2	190363843.571429	27.7203390796233	98.6301924161915	49.1228344087278	65.3794039921121	0.0274355765187739	0.0281380267866874	0.0173312515305022	0.0503927785660453	0.0390625	0.16796875	NA	1.09659635111751e-18	5.01573250258716e-18	0.555751518493096
SPRED2	5	2	65336609.4	33.3905002577611	86.8917990332597	45.1400077579547	49.8740846072319	0.0156894666025976	0.0330867250662133	0.397137657649107	0.552780106792299	0.03125	0.12109375	1	4.69557889855121e-05	8.00503251935759e-05	0.285173225926987
TMEM185B	10	2	120220668.9	21.4498461294632	73.9108962032695	40.3516368487543	38.5147376925056	0.0101410422306717	0.0229245615374875	0.00410785195069658	0.0149364068971896	0.03125	0.11328125	0.492063492063492	0.0957882244483364	0.116133352090505	-0.098652882564387
EFHD1	4	2	232667826.25	26.9666705661326	99.1934393797769	877.355545601476	130.216582295051	0.00205696048920099	0.0410824602244824	2.5040082605908e-24	3.02459157796762e-22	0.08984375	0.15234375	0.241330502476999	1.41517923026289e-69	6.16419414720278e-67	-2.52493537741671
TMEM127	3	2	96251550.6666667	27.1858059550604	85.2478158078509	197.045583044266	164.74104093079	0.00377646875331857	0.00710748183244562	0.0543984182887107	0.126971689760258	0.03125	0.1171875	0.0578368526253218	4.78296093049135e-06	8.88129735002698e-06	-0.18367917626362
NEMP2	5	2	190498877.8	29.5213414559413	85.4463695778044	10.5291945479554	15.2164165052673	0.0886728727587949	0.040528198125871	0.104069083406772	0.210279434337639	NA	NA	NA	1.72130801133136e-17	7.18798422873439e-17	0.509291715493268
ACP1	3	2	275733.666666667	27.0275548525756	96.6515469272115	324.090907608256	299.444632165301	0.00509213183961092	0.0166801621109931	9.48109602416205e-05	0.000551117222694194	0.03125	0.11328125	0.241330502476999	0.291228991297404	0.327037017991383	0.0482921933215023
GIGYF2	5	2	232829025.2	26.9748773330099	108.922261199554	64.4681088086541	50.2710729621924	0.0489917321368233	0.0888291755649577	0.0130535889482529	0.039816742653017	0.08984375	0.15234375	1	1.61613411505413e-07	3.35091886726254e-07	-0.273874507897525
DYNC2LI1	4	2	43794584.25	32.4473187194344	98.8787739344634	89.4303403658025	72.2382439428459	0.00268107853219699	0.0239269839104011	1.28525693954175e-05	9.24634816719764e-05	0.03125	0.11328125	1	9.55770415904186e-05	0.000158664613897902	-0.259888963053001
ARMC9	5	2	231323132.4	27.0207802711688	100.888141994734	23.1709454488014	17.7174747244843	0.00642349517557451	0.0499858360928812	0.0010076138655446	0.00439068105408124	0.0859375	0.15234375	1	1.00300685978609e-08	2.26954099641907e-08	-0.347033109438774
VPS54	1	2	63897588	24.9982727332092	73.9970896421826	86	78	9.98938734448416e-06	0.00378112292467118	0.335955782429014	0.492955526720124	0.03125	0.12109375	0.00596670075206078	0.054038810676739	0.0679007578957139	-0.087433180909948
OLA1	2	2	174077567	26.7886069861631	82.8791822626594	191.904389328575	183.661328939712	0.000735871216831464	0.0159122429338222	0.000150318945337475	0.000827576363141005	0.03515625	0.16796875	1	0.00061600439296268	0.000950313274799394	0.202529327435464
SLC40A1	3	2	189575492.333333	24.6775902594957	89.938284506114	290.777789989382	266.297691289554	0.00945070263889968	0.0132104272653887	0.286411940510136	0.441215384443558	0.0390625	0.1640625	1	0.00140239781158708	0.00209003226953858	0.334987082387094
WDR75	2	2	189467265.5	25.8891910144142	106.735833105593	28.4669763694139	31.2746012088359	0.00711326620804008	0.0535625845189681	0.0716889324874968	0.157757444983872	0.0390625	0.1640625	1	3.5829060675284e-18	1.57578295979647e-17	0.427120096556851
WDR12	11	2	202879347.454545	18.6188768592108	72.4440336369376	13.0916330320593	10.2705516183939	0.0122447887088267	0.0321512923816691	0.909386028718786	0.951201406381557	0.05078125	0.1640625	1	0.000334307490139321	0.000527008954040619	-0.199317365368081
NPHP1	2	2	110171708	38.2928578352583	125.484864839054	18.1952081224734	14.127707922867	0.016169210637536	0.023407836636399	0.869439586512348	0.92357407136423	0.03125	0.11328125	1	0.153108882486785	0.179759288219245	0.0945592174610633
SP140L	12	2	230400033	33.4233537166128	108.27452026926	28.0499131415063	42.7036232810249	0.017406410332489	0.0375801129894303	0.00390406571396094	0.0142987294599558	0.0859375	0.15234375	2.3624274745465e-17	6.54169103032601e-16	2.45883341913183e-15	0.605437312993441
TRAF3IP1	7	2	238378052	22.9037953885146	80.6585608944029	36.1150769804451	31.342728280204	0.0146459449880085	0.0320149916157957	0.000274637015190231	0.00139150189030319	0.0859375	0.16015625	0.00846482995243236	0.0947081626436542	0.114922312433235	-0.0816363630070437
TGFBRAP1	12	2	105274228.333333	22.8485250824853	76.892918656835	41.5816751447076	39.4819519357242	0.015359672171366	0.0184737737946436	0.310113709143084	0.466483623006141	0.03125	0.11328125	0.0707717686847805	0.715346407722901	0.74412584435215	0.0178545694121555
TMEM17	6	2	62502873.3333333	18.7349661857832	74.7491582161356	16.962409182591	12.1950295428609	0.056694750456071	0.0181785432018406	0.378835765086341	0.535700913893458	0.03125	0.1171875	NA	1.86948342107597e-08	4.14891235423973e-08	-0.421505592499323
PPP1CB-DT	2	2	28735826	28.3282042413737	101.772414130357	4.42503201132171	4.46971034440063	9.9996771193573e-06	0.0897701274193829	0.191621114662524	0.330231337424544	NA	NA	NA	4.96660080331711e-05	8.44799550879638e-05	0.451063094851166
GLS	9	2	190953638.333333	29.4200579045521	111.579701349821	377.982359170118	161.168197315132	0.00601598460376821	0.0363259216023958	1.22869524890246e-20	8.94060838041733e-19	0.0390625	0.16796875	0.492063492063492	8.47430315884692e-27	6.89945961710578e-26	-0.985926533566934
SH3RF3	2	2	109503767.5	17.7152838194688	57.0925014336902	12.6640534926842	34.3906528999366	9.99594824872129e-06	0.0407455271654182	0.151610340516867	0.277343829032748	0.03515625	0.11328125	0.241330502476999	8.49211487276646e-23	5.17895535455467e-22	1.22594493353482
ATP6V1B1	4	2	70935975.25	22.8221994323017	21.842358346659	320.086281714222	4.33494188098731	0.0219955201890351	0.110886704532159	0.000570473630440458	0.00265232909241351	0.03125	0.1171875	NA	7.81773359428672e-12	2.21284261322912e-11	-2.62414206478169
TIGD1	7	2	232549403.285714	30.4680604728151	80.5235044201004	10.1725131561785	8.7742885641654	0.0220739571722386	0.0320397042933163	0.905920247591456	0.949220217787751	0.0859375	0.15234375	0.492063492063492	0.281273357631091	0.316736678450045	-0.0852682028694812
THNSL2	8	2	88173561.125	22.2100297562126	73.8936438327889	23.9441458062983	20.9628161983394	0.163102843552739	0.167509203893407	0.873848258639532	0.927019297518291	0.03125	0.1171875	0.0574709405014039	0.635022492737843	0.668056640060945	0.0608694968882746
TMEM177	4	2	119680918.25	22.364385063327	71.9712315886452	58.6387147761737	28.8549415350065	0.0145948530782228	0.016652621757386	0.977075719166607	0.994157304261464	0.03125	0.11328125	0.208510810233552	1.7283640122601e-25	1.28520830195966e-24	-0.842304211380573
AFTPH	2	2	64558703	26.308648490539	79.9653513724048	93.3370982606096	60.799008279717	0.00440132735195063	0.0312587928368868	0.000692317559465141	0.00313672310606881	0.03125	0.12109375	1	2.79364800862654e-11	7.60530377348451e-11	-0.38527830505724
CFAP221	3	2	119618263.666667	29.7684204349307	103.401947021475	30.1578604808549	8.73661813162652	0.00222273829573805	0.0320638064576459	0.0261908688758654	0.0708849440178307	NA	NA	NA	1.50000078531168e-31	1.75490794355938e-30	-1.4819364809319
MYO7B	8	2	127619088.5	23.459238065151	74.8958916201795	26.5106544313467	15.6404621254686	0.0258350259442996	0.0327658237177154	0.527114276815498	0.667448082562388	0.02734375	0.1171875	0.407698467154135	0.0703791086719334	0.0869934247904656	-0.339221587858804
KLF11	8	2	10052427.875	24.4671458318298	85.8828617726814	104.609431282249	73.0416699371436	0.00574051892936317	0.0196434158754043	4.92521338131219e-05	0.000309208172728014	0.03515625	0.11328125	0.00254591281375444	0.13888500441836	0.163994648632877	-0.0994033908455488
IAH1	6	2	9498606.83333333	34.5344098758542	118.448651861627	7.04681154766973	7.38052683703726	0.0293822853647308	0.0435894827719045	0.104614370586684	0.211133998716216	0.03515625	0.11328125	0.00967089526882383	1.39613989814392e-07	2.90648609310292e-07	0.334487055973997
TTC30B	3	2	177551608	20.3095056686055	71.6548979391819	15.7510530329643	11.8219849282621	0.0120330194283826	0.0669901639338274	0.132365663178759	0.251272174373131	0.03515625	0.1640625	0.133619122359286	8.65452671021908e-05	0.000144327072586116	-0.276437443076537
WDPCP	2	2	63120718	25.8196724281782	102.959104929783	5.8423724743762	7.77595100694181	0.0335053748990213	0.0466844695981994	0.974684621127989	0.992588401463384	0.03125	0.12109375	NA	1.97686208983917e-07	4.07276026331246e-07	0.330198837432451
DNAJC27	3	2	24954418	26.9281862528718	87.9834321181585	12.9195268470168	8.04714396268197	0.0103361178965392	0.0620602809542357	0.208953787795444	0.352310553152033	0.03125	0.11328125	1	5.06177619131846e-15	1.78303624779725e-14	-0.470800795934167
MLPH	8	2	237532195.5	21.8759949463047	76.6969523032652	9.85132986511449	6.2464716195404	0.105898041944096	0.145499116589959	0.0137760843066792	0.0415587718132813	0.0859375	0.15625	1.15736298490523e-05	0.733141533525407	0.760332222268794	-0.0697479340493189
ATP5MC3	5	2	175179367.4	24.5131456692683	84.649326690277	237.888254011845	103.418423814588	0.0173434219176838	0.065489786551173	2.31897237646789e-08	2.91779868076622e-07	NA	NA	NA	2.57511208800566e-22	1.51891377065959e-21	-0.919008312726135
ASB3	4	2	53662945	21.4666619961481	93.1166237592952	5.26148920860645	5.9025044258646	0.134980588698858	0.0385815078162443	0.898387316828093	0.944358228175663	0.03515625	0.12109375	NA	0.00377021303149625	0.00539588810586314	0.167417983773903
ITGAV	3	2	186678514.333333	34.9764891082813	96.9075142523499	393.453696969359	300.004337946636	0.00840857878024379	0.0225211573123571	0.000458145510800991	0.00218043326436768	0.0390625	0.1640625	0.492063492063492	0.000148132449975462	0.000241973171206131	-0.313340652210644
PPIL3	2	2	200871416	12.8805461714461	59.8631260680784	85.4826777428963	133.505402312902	0.0453283745244967	0.0257389976251512	0.294830288576738	0.450620657436216	0.05078125	0.1640625	1	5.6158404700736e-20	2.80420605483172e-19	0.692399798460407
MGAT4A	7	2	98622584.8571429	25.9069950972968	92.455195202041	101.006915745784	60.6126213377789	0.00438083135187612	0.0065179280978134	0.647377232953034	0.76431136710387	0.03125	0.11328125	0.241330502476999	1.80898336022017e-14	6.12641643376e-14	-0.566893059613574
DHX57	4	2	38834448.75	27.1122550533415	101.090883648271	39.0103207268193	36.8836612577149	0.00149588830386018	0.0264474507867649	9.38935127052866e-05	0.000546310086689382	0.03125	0.11328125	0.208510810233552	0.929502600862889	0.938452077629689	0.00404553609403585
ITGA6	3	2	172488986	29.3470887901946	101.349649917936	207.857429004182	267.513972290792	0.00411621306787596	0.00773399648787025	0.272782080871502	0.426032422400681	0.02734375	0.16796875	1	3.80256843616534e-08	8.2735999115413e-08	0.501315356140478
EIF5B	6	2	99382829.1666667	27.0683177192325	104.382144011564	169.831442132877	123.680961625212	0.00456092807679449	0.0154421726423348	0.000382903333256364	0.00186345260370815	0.03125	0.11328125	1	0.00211093739471562	0.00309227344394702	-0.228860932437735
THADA	8	2	43511163.75	23.4383146429818	80.2170516559113	33.1367583921276	28.7363243673415	0.0138082422059924	0.0179320547297142	0.845293740478491	0.908228348268964	0.0390625	0.11328125	8.125148877307e-10	0.800609104002782	0.821872561895532	-0.011093420417908
CCDC85A	2	2	56385024.5	20.3291666569679	105.764388146631	8.91780982768463	19.0794547957258	0.0768572360668131	0.0149211472784242	0.536119568133892	0.674529844381167	0.03125	0.12109375	0.905587779265155	2.74387150225907e-15	9.86487135335999e-15	1.22305739550999
PDK1	4	2	172596820.5	16.2621992530292	63.896413072866	25.2395849501284	98.633228059735	0.0114582511512944	0.0220663750868052	0.569830483294551	0.70241681882997	0.02734375	0.16796875	0.617892536636559	4.28462234988413e-50	2.47568102614478e-48	1.93550602766953
IGKV1-8	3	2	88992502.3333333	32.1576037112231	209.015780763631	4.34471507693255	6.57422684572386	0.0516086739867089	0.128997408712219	0.517880635118699	0.661116063369136	NA	NA	NA	0.000146325861670754	0.000239125596453288	1.44858992429284
ATP6V1C2	3	2	10779244	25.7515013818058	93.2547123596182	72.8295582154231	6.60926792114118	0.00816413376466855	0.0532944073246429	0.0103243304414589	0.0326032908241523	0.0390625	0.11328125	0.00651061803372674	7.58755180104523e-15	2.63909779320753e-14	-1.99641702670116
SGO2	4	2	200572384.75	24.8802683892959	81.0786299171772	4.27219744457089	5.25550558059088	0.0745541894984885	0.0571303052008782	0.929390233779168	0.96418579539301	NA	NA	NA	0.000169752670806931	0.00027577808017336	0.323176567147183
REG1A	1	2	79123379	27.2528377586176	104.728484862603	6	23	0.176112614953769	0.104954758785573	0.224525522879634	0.370346004487656	0.03125	0.1171875	NA	5.39162994289932e-08	1.15995837962262e-07	2.78325690217938
PGAP1	4	2	196838121.75	20.8246218041016	72.0593610973527	11.7995155320322	6.61428586268816	0.0197408218884479	0.0166135079953264	0.909145584895328	0.951076197625261	0.0390625	0.1640625	NA	1.16896295689384e-09	2.84149076772327e-09	-0.507277209173521
SERPINE2	4	2	224010213.25	16.5222000655691	81.458432646927	100.02992581499	160.920331092736	0.0201762468938772	0.0640175701072035	0.00636663195128881	0.0216565889438517	0.0859375	0.15234375	0.492063492063492	3.85055390580291e-11	1.03753326155646e-10	1.19452857975572
DCAF17	8	2	171476119.25	30.3214347645437	87.655858609461	25.8568892025791	15.8230926704496	0.00479485441629827	0.0310571635417821	0.00766421286215825	0.0253285984027386	0.02734375	0.16796875	1	7.18401849626233e-34	1.02986087936925e-32	-0.68183524921656
MTHFD2	1	2	74214672	35.9826959283349	110.630692687663	47	74	0.0120969914715812	0.0280407107124906	0.195907531142835	0.33527445008137	0.03125	0.1171875	6.91825226834357e-20	5.91444866430241e-12	1.69144270513194e-11	0.801180113928413
SFXN5	5	2	72954084.2	16.7252737834841	52.2098514058797	70.846756163409	22.5292306834823	0.0012606216346743	0.0274550029386963	0.000112530717912478	0.000642371711561823	0.03125	0.1171875	0.407698467154135	1.3948678126092e-45	5.26562599259973e-44	-1.32456476037396
TTC32	5	2	19900293.6	24.4075968979086	94.2398783781009	9.86270516374485	11.8824337578493	0.0874829696124435	0.0558979861415747	0.234953532414712	0.382996453176424	0.03125	0.11328125	1	0.0243777275222036	0.031968245042723	0.186628097130898
COBLL1	6	2	164695234.833333	17.5013488418184	71.5336969411154	202.59177993034	32.3315394356226	0.0248915158058174	0.058509638943711	4.15406988119535e-06	3.30389332358599e-05	0.02734375	0.1640625	0.492063492063492	1.87132216273734e-70	8.83030145541682e-68	-2.26313983929551
HNRNPLL	2	2	38562202.5	18.0439261533032	70.4421876370882	12.9790497411473	11.7633141618584	0.0203575918254616	0.0221198022096613	0.822334392993924	0.892050034393678	0.03125	0.11328125	NA	2.58370144828714e-12	7.55887855899041e-12	-0.346580331067666
POLE4	2	2	74964166.5	30.8506177430391	126.619477155798	154.991270311537	161.590029138412	0.102802051721975	0.106258647274434	0.337502133636001	0.494683687924919	0.03125	0.1171875	0.117966667344987	0.0164821026683563	0.0220273557610497	0.190413923072345
PTMA	3	2	231709631.333333	18.4114071274942	61.632156148697	991.122548060349	1428.9730738984	0.0129782375251845	0.0363719423858254	0.00101891504958503	0.00443352841640402	0.0859375	0.15234375	1.52474407466469e-08	0.0676416125810393	0.083793618735536	0.124419666447092
COPS7B	1	2	231808222	34.9296482269451	103.149218756221	49.5	55	0.00894585747093401	0.0216128195457591	0.207177119972405	0.350243867340332	0.0859375	0.15234375	0.492063492063492	0.00196330332638383	0.00288533742165804	0.154624447247286
PEX13	5	2	61037605.8	29.5846195767604	104.148350742178	19.258837890698	15.1784985186909	0.0133893040054556	0.0359785417240834	0.0159358597705661	0.0469257070133272	0.03125	0.1171875	0.00433484253256607	1.10934051878052e-17	4.70534882965895e-17	-0.388185507671847
[truncated: 9,736 more rows]
